# Supplementary material for: Multi-frequency electrical impedance tomography and neuroimaging data in stroke patients
Source: Sci Data. 2018 Jul 3;5:180112. doi: 10.1038/sdata.2018.112 (PMC6029572; doi:10.1038/sdata.2018.112)
Supplement: Supplementary file 1 [file sdata2018112-isa1.zip]

Archive with 5 entries (5 files):
- i_Investigation.txt
- s_study_Avery.txt
- a_EEG_Avery.txt
- a_MRI_Avery.txt
- a_CT_Avery.txt
