# Supplementary material for: Multi-frequency electrical impedance tomography and neuroimaging data in stroke patients
Source: Sci Data. 2018 Jul 3;5:180112. doi: 10.1038/sdata.2018.112 (PMC6029572; doi:10.1038/sdata.2018.112)
Supplement: Supplementary file 1 [file sdata2018112-isa1.zip › i_Investigation.txt]

# Investigation File generated for Scientific Data with Investigation File Authoring Tool version 0.1.0 on 09/05/2018 - This metadata file is CC0
ONTOLOGY SOURCE REFERENCE
Term Source Name	SIO	NCBITAXON	UBERON	UO	OBI	EFO	CMO	ERO	NCIT
Term Source File	http://data.bioontology.org/ontologies/SIO	http://data.bioontology.org/ontologies/NCBITAXON	http://data.bioontology.org/ontologies/UBERON	http://data.bioontology.org/ontologies/UO	http://data.bioontology.org/ontologies/OBI	http://data.bioontology.org/ontologies/EFO	http://data.bioontology.org/ontologies/CMO	http://data.bioontology.org/ontologies/ERO	http://data.bioontology.org/ontologies/NCIT
Term Source Version	1.43	2016AB	releases/2014-06-15	unknown	2014-08-18	2.95	2.41	2013-08-02	17.06d
Term Source Description	Semanticscience Integrated Ontology	National Center for Biotechnology Information (NCBI) Organismal Classification	Uber Anatomy Ontology	Units of Measurement Ontology	Ontology for Biomedical Investigations	Experimental Factor Ontology	Clinical Measurement Ontology	Eagle-I Research Resource Ontology	National Cancer Institute Thesaurus
INVESTIGATION
Investigation Identifier
Investigation Title
Investigation Description
Investigation Submission Date
Investigation Public Release Date
INVESTIGATION PUBLICATIONS
Investigation PubMed ID
Investigation Publication DOI
Investigation Publication Author List
Investigation Publication Title
Investigation Publication Status
Investigation Publication Status Term Accession Number
Investigation Publication Status Term Source REF
INVESTIGATION CONTACTS
Investigation Person Last Name
Investigation Person Mid Initials
Investigation Person First Name
Investigation Person Address
Investigation Person Phone
Investigation Person Fax
Investigation Person Email
Investigation Person Affiliation
Investigation Person Roles
Investigation Person Roles Term Accession Number
Investigation Person Roles Term Source REF
STUDY
Study Identifier	10.1038/sdata.2018.112
Study Title	Multi-frequency electrical impedance tomography and neuroimaging data in stroke patients
Study Submission Date	28/11/2017
Study Public Release Date	03/07/2018
Study Description	http://www.nature.com/articles/sdata2018112#abstract
Study File Name	s_study_Avery.txt
Comment[Subject Keywords]	///;//;///
Comment[Manuscript Licence]	CC BY-4.0
Comment[Experimental Metadata Licence]	CC0
Comment[Supplementary Information File Name]	
Comment[Supplementary Information File Type]	x-zip-compressed
Comment[Supplementary Information File URL]	http://www.nature.com/articles/sdata2018112#supplementary-information
Comment[Data Repository]	Zenodo;Zenodo;Zenodo;Zenodo;Zenodo
Comment[Data Record Accession]	doi:10.5281/zenodo.1199529;doi:10.5281/zenodo.1199630;doi:10.5281/zenodo.1199523;doi:10.5281/zenodo.1199674;doi:10.5281/zenodo.1199641
Comment[Data Record URI]	https://doi.org/10.5281/zenodo.1199529;https://doi.org/10.5281/zenodo.1199630;https://doi.org/10.5281/zenodo.1199523;https://doi.org/10.5281/zenodo.1199674;https://doi.org/10.5281/zenodo.1199641
STUDY DESIGN DESCRIPTORS
Study Design Type	parallel group design	case control design
Study Design Type Term Accession Number	OBI:0500006	http://www.ebi.ac.uk/efo/EFO_0001427
Study Design Type Term Source REF	OBI	EFO
STUDY PUBLICATIONS
Study PubMed ID
Study Publication DOI
Study Publication Author List
Study Publication Title
Study Publication Status
Study Publication Status Term Accession Number
Study Publication Status Term Source REF
STUDY FACTORS
Study Factor Name	stroke classification
Study Factor Type	diagnosis
Study Factor Type Term Accession Number	OGMS:0000073
Study Factor Type Term Source REF	OBI
STUDY ASSAYS
Study Assay Measurement Type	brain activity measurement	nuclear magnetic resonance assay	Computed Tomography of the Brain with Contrast
Study Assay Measurement Type Term Accession Number	CMO:0001737	OBI:0000182	NCIT:C137882
Study Assay Measurement Type Term Source REF	CMO	ERO	NCIT
Study Assay Technology Type	electrical impedance tomography	MRI Scanner	computed tomography scanner
Study Assay Technology Type Term Accession Number	ERO:0001561	ERO:MRI_Scanner	OBI:0000982
Study Assay Technology Type Term Source REF	ERO	ERO	ERO
Study Assay Technology Platform	""	""	""
Study Assay File Name	a_EEG_Avery.txt	a_MRI_Avery.txt	a_CT_Avery.txt
STUDY PROTOCOLS
Study Protocol Name	Participants	EIT Hardware	Electrode arrangement and application	EIT Data Collection	EEG data	Data processing	Magnetic Resonance Imaging	Computed Tomography imaging
Study Protocol Type	selection	protocol	protocol	electrical impedance tomography	electroencephalography	data transformation	nuclear magnetic resonance assay	Computed Tomography of the Brain with Contrast
Study Protocol Type Term Accession Number	OBI:0001928	OBI:0000272	OBI:0000272	ERO:0001561	OBI:0002186	OBI:0200000	OBI:0000182	NCIT:C137882
Study Protocol Type Term Source REF	OBI	OBI	OBI	ERO	OBI	OBI	ERO	NCIT
Study Protocol Description								
Study Protocol URI	""	""	""	""	""	""	""	""
Study Protocol Version								
Study Protocol Parameters Name	""	""	""	""	""	""	manufacturer; matrix size; voxel resolution; repetition time; echo time; flip angle value	manufacturer; matrix size; voxel resolution
Study Protocol Parameters Name Term Accession Number	""	""	""	""	""	""	""	""
Study Protocol Parameters Name Term Source REF	""	""	""	""	""	""	""	""
Study Protocol Components Name	""	""	""	""	""	""	""	""
Study Protocol Components Type	""	""	""	""	""	""	""	""
Study Protocol Components Type Term Accession Number	""	""	""	""	""	""	""	""
Study Protocol Components Type Term Source REF	""	""	""	""	""	""	""	""
STUDY CONTACTS
Study Person Last Name	Goren	Avery	Dowrick	Mackle	Witkowska-Wrobel	Werring	Holder
Study Person First Name	Nir	James	Thomas	Eleanor	Anna	David	David
Study Person Mid Initials							
Study Person Email	""	j.avery@ucl.ac.uk	""	""	""	""	""
Study Person Phone							
Study Person Fax							
Study Person Address							
Study Person Affiliation	Medical Physics & Biomedical Engineering, University College London, London WC1E 6BT, UK	Medical Physics & Biomedical Engineering, University College London, London WC1E 6BT, UK	Medical Physics & Biomedical Engineering, University College London, London WC1E 6BT, UK	Medical Physics & Biomedical Engineering, University College London, London WC1E 6BT, UK	Medical Physics & Biomedical Engineering, University College London, London WC1E 6BT, UK	Stroke Research Centre, Department of Brain repair and Rehabilitation, University College London Institute of Neurology, London WC1N 3BG, UK	Medical Physics & Biomedical Engineering, University College London, London WC1E 6BT, UK
Study Person Roles							
Study Person Roles Term Accession Number							
Study Person Roles Term Source REF							
Comment[Study Person ORCID]		0000-0002-4015-1802					
Comment[Funder]							
Comment[FundRef ID]							
Comment[Funder Term Source REF]							
Comment[Grant Identifier]							
