# Supplementary material for: Multi-frequency electrical impedance tomography and neuroimaging data in stroke patients
Source: Sci Data. 2018 Jul 3;5:180112. doi: 10.1038/sdata.2018.112 (PMC6029572; doi:10.1038/sdata.2018.112)
Supplement: Supplementary file 1 [file sdata2018112-isa1.zip › s_study_Avery.txt]

Source Name	Material Type	Term Source REF	Term Accession Number	Characteristics[organism]	Term Source REF	Term Accession Number	Characteristics[organism part]	Term Source REF	Term Accession Number	Characteristics[development stage]	Term Source REF	Term Accession Number	Protocol REF	Sample Name	Factor Value[stroke classification]
patients of the Hyper Acute Stroke Unit, University College London Hospital	patient	SIO	SIO:000393	Homo sapiens	NCBITAXON	NCBITaxon:9606	brain	UBERON	UBERON:0000955	adult organism	UBERON	UBERON:0007023	Participants	pat-01	Ischaemia
patients of the Hyper Acute Stroke Unit, University College London Hospital	patient	SIO	SIO:000393	Homo sapiens	NCBITAXON	NCBITaxon:9606	brain	UBERON	UBERON:0000955	adult organism	UBERON	UBERON:0007023	Participants	pat-03	Haemorrhage
patients of the Hyper Acute Stroke Unit, University College London Hospital	patient	SIO	SIO:000393	Homo sapiens	NCBITAXON	NCBITaxon:9606	brain	UBERON	UBERON:0000955	adult organism	UBERON	UBERON:0007023	Participants	pat-04	Ischaemia
patients of the Hyper Acute Stroke Unit, University College London Hospital	patient	SIO	SIO:000393	Homo sapiens	NCBITAXON	NCBITaxon:9606	brain	UBERON	UBERON:0000955	adult organism	UBERON	UBERON:0007023	Participants	pat-05	Haemorrhage
patients of the Hyper Acute Stroke Unit, University College London Hospital	patient	SIO	SIO:000393	Homo sapiens	NCBITAXON	NCBITaxon:9606	brain	UBERON	UBERON:0000955	adult organism	UBERON	UBERON:0007023	Participants	pat-06	Haemorrhage
patients of the Hyper Acute Stroke Unit, University College London Hospital	patient	SIO	SIO:000393	Homo sapiens	NCBITAXON	NCBITaxon:9606	brain	UBERON	UBERON:0000955	adult organism	UBERON	UBERON:0007023	Participants	pat-07	None
patients of the Hyper Acute Stroke Unit, University College London Hospital	patient	SIO	SIO:000393	Homo sapiens	NCBITAXON	NCBITaxon:9606	brain	UBERON	UBERON:0000955	adult organism	UBERON	UBERON:0007023	Participants	pat-09	Ischaemia
patients of the Hyper Acute Stroke Unit, University College London Hospital	patient	SIO	SIO:000393	Homo sapiens	NCBITAXON	NCBITaxon:9606	brain	UBERON	UBERON:0000955	adult organism	UBERON	UBERON:0007023	Participants	pat-10	None
patients of the Hyper Acute Stroke Unit, University College London Hospital	patient	SIO	SIO:000393	Homo sapiens	NCBITAXON	NCBITaxon:9606	brain	UBERON	UBERON:0000955	adult organism	UBERON	UBERON:0007023	Participants	pat-11	Haemorrhage
patients of the Hyper Acute Stroke Unit, University College London Hospital	patient	SIO	SIO:000393	Homo sapiens	NCBITAXON	NCBITaxon:9606	brain	UBERON	UBERON:0000955	adult organism	UBERON	UBERON:0007023	Participants	pat-12	Ischaemia
patients of the Hyper Acute Stroke Unit, University College London Hospital	patient	SIO	SIO:000393	Homo sapiens	NCBITAXON	NCBITaxon:9606	brain	UBERON	UBERON:0000955	adult organism	UBERON	UBERON:0007023	Participants	pat-14	Ischaemia
patients of the Hyper Acute Stroke Unit, University College London Hospital	patient	SIO	SIO:000393	Homo sapiens	NCBITAXON	NCBITaxon:9606	brain	UBERON	UBERON:0000955	adult organism	UBERON	UBERON:0007023	Participants	pat-15	Ischaemia
patients of the Hyper Acute Stroke Unit, University College London Hospital	patient	SIO	SIO:000393	Homo sapiens	NCBITAXON	NCBITaxon:9606	brain	UBERON	UBERON:0000955	adult organism	UBERON	UBERON:0007023	Participants	pat-16	Ischaemia
patients of the Hyper Acute Stroke Unit, University College London Hospital	patient	SIO	SIO:000393	Homo sapiens	NCBITAXON	NCBITaxon:9606	brain	UBERON	UBERON:0000955	adult organism	UBERON	UBERON:0007023	Participants	pat-17	Haemorrhage
patients of the Hyper Acute Stroke Unit, University College London Hospital	patient	SIO	SIO:000393	Homo sapiens	NCBITAXON	NCBITaxon:9606	brain	UBERON	UBERON:0000955	adult organism	UBERON	UBERON:0007023	Participants	pat-18	Ischaemia
patients of the Hyper Acute Stroke Unit, University College London Hospital	patient	SIO	SIO:000393	Homo sapiens	NCBITAXON	NCBITaxon:9606	brain	UBERON	UBERON:0000955	adult organism	UBERON	UBERON:0007023	Participants	pat-19	Ischaemia
patients of the Hyper Acute Stroke Unit, University College London Hospital	patient	SIO	SIO:000393	Homo sapiens	NCBITAXON	NCBITaxon:9606	brain	UBERON	UBERON:0000955	adult organism	UBERON	UBERON:0007023	Participants	pat-20	Haemorrhage
patients of the Hyper Acute Stroke Unit, University College London Hospital	patient	SIO	SIO:000393	Homo sapiens	NCBITAXON	NCBITaxon:9606	brain	UBERON	UBERON:0000955	adult organism	UBERON	UBERON:0007023	Participants	pat-21	Ischaemia
patients of the Hyper Acute Stroke Unit, University College London Hospital	patient	SIO	SIO:000393	Homo sapiens	NCBITAXON	NCBITaxon:9606	brain	UBERON	UBERON:0000955	adult organism	UBERON	UBERON:0007023	Participants	pat-23	Haemorrhage
patients of the Hyper Acute Stroke Unit, University College London Hospital	patient	SIO	SIO:000393	Homo sapiens	NCBITAXON	NCBITaxon:9606	brain	UBERON	UBERON:0000955	adult organism	UBERON	UBERON:0007023	Participants	pat-24	Haemorrhage
patients of the Hyper Acute Stroke Unit, University College London Hospital	patient	SIO	SIO:000393	Homo sapiens	NCBITAXON	NCBITaxon:9606	brain	UBERON	UBERON:0000955	adult organism	UBERON	UBERON:0007023	Participants	pat-25	Ischaemia
patients of the Hyper Acute Stroke Unit, University College London Hospital	patient	SIO	SIO:000393	Homo sapiens	NCBITAXON	NCBITaxon:9606	brain	UBERON	UBERON:0000955	adult organism	UBERON	UBERON:0007023	Participants	pat-26	Ischaemia
Healthy control subject	patient	SIO	SIO:000393	Homo sapiens	NCBITAXON	NCBITaxon:9606	brain	UBERON	UBERON:0000955	adult organism	UBERON	UBERON:0007023	Participants	sub-01	Healthy
Healthy control subject	patient	SIO	SIO:000393	Homo sapiens	NCBITAXON	NCBITaxon:9606	brain	UBERON	UBERON:0000955	adult organism	UBERON	UBERON:0007023	Participants	sub-02	Healthy
Healthy control subject	patient	SIO	SIO:000393	Homo sapiens	NCBITAXON	NCBITaxon:9606	brain	UBERON	UBERON:0000955	adult organism	UBERON	UBERON:0007023	Participants	sub-03	Healthy
Healthy control subject	patient	SIO	SIO:000393	Homo sapiens	NCBITAXON	NCBITaxon:9606	brain	UBERON	UBERON:0000955	adult organism	UBERON	UBERON:0007023	Participants	sub-04	Healthy
Healthy control subject	patient	SIO	SIO:000393	Homo sapiens	NCBITAXON	NCBITaxon:9606	brain	UBERON	UBERON:0000955	adult organism	UBERON	UBERON:0007023	Participants	sub-05	Healthy
Healthy control subject	patient	SIO	SIO:000393	Homo sapiens	NCBITAXON	NCBITaxon:9606	brain	UBERON	UBERON:0000955	adult organism	UBERON	UBERON:0007023	Participants	sub-06	Healthy
Healthy control subject	patient	SIO	SIO:000393	Homo sapiens	NCBITAXON	NCBITaxon:9606	brain	UBERON	UBERON:0000955	adult organism	UBERON	UBERON:0007023	Participants	sub-07	Healthy
Healthy control subject	patient	SIO	SIO:000393	Homo sapiens	NCBITAXON	NCBITaxon:9606	brain	UBERON	UBERON:0000955	adult organism	UBERON	UBERON:0007023	Participants	sub-08	Healthy
Healthy control subject	patient	SIO	SIO:000393	Homo sapiens	NCBITAXON	NCBITaxon:9606	brain	UBERON	UBERON:0000955	adult organism	UBERON	UBERON:0007023	Participants	sub-09	Healthy
Healthy control subject	patient	SIO	SIO:000393	Homo sapiens	NCBITAXON	NCBITaxon:9606	brain	UBERON	UBERON:0000955	adult organism	UBERON	UBERON:0007023	Participants	sub-10	Healthy
