# Supplementary material for: Multi-frequency electrical impedance tomography and neuroimaging data in stroke patients
Source: Sci Data. 2018 Jul 3;5:180112. doi: 10.1038/sdata.2018.112 (PMC6029572; doi:10.1038/sdata.2018.112)
Supplement: Supplementary file 1 [file sdata2018112-isa1.zip › a_EEG_Avery.txt]

Sample Name	Protocol REF	Protocol REF	Protocol REF	Protocol REF	Assay Name	Raw Data File	Comment[Data Repository]	Comment[Data Record Accession]	Comment[Data Record URI]	Protocol REF	Derived Data File	Comment[Data Repository]	Comment[Data Record Accession]	Comment[Data Record URI]	Factor Value[stroke classification]
pat-01	EIT Hardware	Electrode arrangement and application	EIT Data Collection	EEG data	P1_MF1	P1_MF1.bdf	Zenodo	doi:10.5281/zenodo.1199529	https://doi.org/10.5281/zenodo.1199529	Data processing	UCL_Stroke_EIT_Dataset.mat	Zenodo	doi:10.5281/zenodo.1199674	https://doi.org/10.5281/zenodo.1199674	Ischaemia
pat-01	EIT Hardware	Electrode arrangement and application	EIT Data Collection	EEG data	P1_TD1	P1_TD1.bdf	Zenodo	doi:10.5281/zenodo.1199529	https://doi.org/10.5281/zenodo.1199529	Data processing	UCL_Stroke_EIT_Dataset.mat	Zenodo	doi:10.5281/zenodo.1199674	https://doi.org/10.5281/zenodo.1199674	Ischaemia
pat-01	EIT Hardware	Electrode arrangement and application	EIT Data Collection	EEG data	P1_Z1	P1_Z1.bdf	Zenodo	doi:10.5281/zenodo.1199529	https://doi.org/10.5281/zenodo.1199529	Data processing	UCL_Stroke_EIT_Dataset.mat	Zenodo	doi:10.5281/zenodo.1199674	https://doi.org/10.5281/zenodo.1199674	Ischaemia
pat-01	EIT Hardware	Electrode arrangement and application	EIT Data Collection	EEG data	P1_Z2	P1_Z2.bdf	Zenodo	doi:10.5281/zenodo.1199529	https://doi.org/10.5281/zenodo.1199529	Data processing	UCL_Stroke_EIT_Dataset.mat	Zenodo	doi:10.5281/zenodo.1199674	https://doi.org/10.5281/zenodo.1199674	Ischaemia
pat-01	EIT Hardware	Electrode arrangement and application	EIT Data Collection	EEG data	P1_Z3	P1_Z3.bdf	Zenodo	doi:10.5281/zenodo.1199529	https://doi.org/10.5281/zenodo.1199529	Data processing	UCL_Stroke_EIT_Dataset.mat	Zenodo	doi:10.5281/zenodo.1199674	https://doi.org/10.5281/zenodo.1199674	Ischaemia
pat-03	EIT Hardware	Electrode arrangement and application	EIT Data Collection	EEG data	P3_MF1	P3_MF1.bdf	Zenodo	doi:10.5281/zenodo.1199529	https://doi.org/10.5281/zenodo.1199529	Data processing	UCL_Stroke_EIT_Dataset.mat	Zenodo	doi:10.5281/zenodo.1199674	https://doi.org/10.5281/zenodo.1199674	Haemorrhage
pat-03	EIT Hardware	Electrode arrangement and application	EIT Data Collection	EEG data	P3_TD1	P3_TD1.bdf	Zenodo	doi:10.5281/zenodo.1199529	https://doi.org/10.5281/zenodo.1199529	Data processing	UCL_Stroke_EIT_Dataset.mat	Zenodo	doi:10.5281/zenodo.1199674	https://doi.org/10.5281/zenodo.1199674	Haemorrhage
pat-03	EIT Hardware	Electrode arrangement and application	EIT Data Collection	EEG data	P3_Z1	P3_Z1.bdf	Zenodo	doi:10.5281/zenodo.1199529	https://doi.org/10.5281/zenodo.1199529	Data processing	UCL_Stroke_EIT_Dataset.mat	Zenodo	doi:10.5281/zenodo.1199674	https://doi.org/10.5281/zenodo.1199674	Haemorrhage
pat-03	EIT Hardware	Electrode arrangement and application	EIT Data Collection	EEG data	P3_Z2	P3_Z2.bdf	Zenodo	doi:10.5281/zenodo.1199529	https://doi.org/10.5281/zenodo.1199529	Data processing	UCL_Stroke_EIT_Dataset.mat	Zenodo	doi:10.5281/zenodo.1199674	https://doi.org/10.5281/zenodo.1199674	Haemorrhage
pat-03	EIT Hardware	Electrode arrangement and application	EIT Data Collection	EEG data	P3_Z3	P3_Z3.bdf	Zenodo	doi:10.5281/zenodo.1199529	https://doi.org/10.5281/zenodo.1199529	Data processing	UCL_Stroke_EIT_Dataset.mat	Zenodo	doi:10.5281/zenodo.1199674	https://doi.org/10.5281/zenodo.1199674	Haemorrhage
pat-04	EIT Hardware	Electrode arrangement and application	EIT Data Collection	EEG data	P4a_MF1	P4a_MF1.bdf	Zenodo	doi:10.5281/zenodo.1199529	https://doi.org/10.5281/zenodo.1199529	Data processing	UCL_Stroke_EIT_Dataset.mat	Zenodo	doi:10.5281/zenodo.1199674	https://doi.org/10.5281/zenodo.1199674	Ischaemia
pat-04	EIT Hardware	Electrode arrangement and application	EIT Data Collection	EEG data	P4a_TD1	P4a_TD1.bdf	Zenodo	doi:10.5281/zenodo.1199529	https://doi.org/10.5281/zenodo.1199529	Data processing	UCL_Stroke_EIT_Dataset.mat	Zenodo	doi:10.5281/zenodo.1199674	https://doi.org/10.5281/zenodo.1199674	Ischaemia
pat-04	EIT Hardware	Electrode arrangement and application	EIT Data Collection	EEG data	P4a_Z1	P4a_Z1.bdf	Zenodo	doi:10.5281/zenodo.1199529	https://doi.org/10.5281/zenodo.1199529	Data processing	UCL_Stroke_EIT_Dataset.mat	Zenodo	doi:10.5281/zenodo.1199674	https://doi.org/10.5281/zenodo.1199674	Ischaemia
pat-04	EIT Hardware	Electrode arrangement and application	EIT Data Collection	EEG data	P4a_Z2	P4a_Z2.bdf	Zenodo	doi:10.5281/zenodo.1199529	https://doi.org/10.5281/zenodo.1199529	Data processing	UCL_Stroke_EIT_Dataset.mat	Zenodo	doi:10.5281/zenodo.1199674	https://doi.org/10.5281/zenodo.1199674	Ischaemia
pat-04	EIT Hardware	Electrode arrangement and application	EIT Data Collection	EEG data	P4a_Z3	P4a_Z3.bdf	Zenodo	doi:10.5281/zenodo.1199529	https://doi.org/10.5281/zenodo.1199529	Data processing	UCL_Stroke_EIT_Dataset.mat	Zenodo	doi:10.5281/zenodo.1199674	https://doi.org/10.5281/zenodo.1199674	Ischaemia
pat-04	EIT Hardware	Electrode arrangement and application	EIT Data Collection	EEG data	P4b_MF2	P4b_MF2.bdf	Zenodo	doi:10.5281/zenodo.1199529	https://doi.org/10.5281/zenodo.1199529	Data processing	UCL_Stroke_EIT_Dataset.mat	Zenodo	doi:10.5281/zenodo.1199674	https://doi.org/10.5281/zenodo.1199674	Ischaemia
pat-04	EIT Hardware	Electrode arrangement and application	EIT Data Collection	EEG data	P4b_TD1	P4b_TD1.bdf	Zenodo	doi:10.5281/zenodo.1199529	https://doi.org/10.5281/zenodo.1199529	Data processing	UCL_Stroke_EIT_Dataset.mat	Zenodo	doi:10.5281/zenodo.1199674	https://doi.org/10.5281/zenodo.1199674	Ischaemia
pat-04	EIT Hardware	Electrode arrangement and application	EIT Data Collection	EEG data	P4b_Z1	P4b_Z1.bdf	Zenodo	doi:10.5281/zenodo.1199529	https://doi.org/10.5281/zenodo.1199529	Data processing	UCL_Stroke_EIT_Dataset.mat	Zenodo	doi:10.5281/zenodo.1199674	https://doi.org/10.5281/zenodo.1199674	Ischaemia
pat-04	EIT Hardware	Electrode arrangement and application	EIT Data Collection	EEG data	P4b_Z2	P4b_Z2.bdf	Zenodo	doi:10.5281/zenodo.1199529	https://doi.org/10.5281/zenodo.1199529	Data processing	UCL_Stroke_EIT_Dataset.mat	Zenodo	doi:10.5281/zenodo.1199674	https://doi.org/10.5281/zenodo.1199674	Ischaemia
pat-05	EIT Hardware	Electrode arrangement and application	EIT Data Collection	EEG data	P5_MF1	P5_MF1.bdf	Zenodo	doi:10.5281/zenodo.1199529	https://doi.org/10.5281/zenodo.1199529	Data processing	UCL_Stroke_EIT_Dataset.mat	Zenodo	doi:10.5281/zenodo.1199674	https://doi.org/10.5281/zenodo.1199674	Haemorrhage
pat-05	EIT Hardware	Electrode arrangement and application	EIT Data Collection	EEG data	P5_TD1	P5_TD1.bdf	Zenodo	doi:10.5281/zenodo.1199529	https://doi.org/10.5281/zenodo.1199529	Data processing	UCL_Stroke_EIT_Dataset.mat	Zenodo	doi:10.5281/zenodo.1199674	https://doi.org/10.5281/zenodo.1199674	Haemorrhage
pat-05	EIT Hardware	Electrode arrangement and application	EIT Data Collection	EEG data	P5_Z1	P5_Z1.bdf	Zenodo	doi:10.5281/zenodo.1199529	https://doi.org/10.5281/zenodo.1199529	Data processing	UCL_Stroke_EIT_Dataset.mat	Zenodo	doi:10.5281/zenodo.1199674	https://doi.org/10.5281/zenodo.1199674	Haemorrhage
pat-05	EIT Hardware	Electrode arrangement and application	EIT Data Collection	EEG data	P5_Z2	P5_Z2.bdf	Zenodo	doi:10.5281/zenodo.1199529	https://doi.org/10.5281/zenodo.1199529	Data processing	UCL_Stroke_EIT_Dataset.mat	Zenodo	doi:10.5281/zenodo.1199674	https://doi.org/10.5281/zenodo.1199674	Haemorrhage
pat-05	EIT Hardware	Electrode arrangement and application	EIT Data Collection	EEG data	P5_Z3	P5_Z3.bdf	Zenodo	doi:10.5281/zenodo.1199529	https://doi.org/10.5281/zenodo.1199529	Data processing	UCL_Stroke_EIT_Dataset.mat	Zenodo	doi:10.5281/zenodo.1199674	https://doi.org/10.5281/zenodo.1199674	Haemorrhage
pat-06	EIT Hardware	Electrode arrangement and application	EIT Data Collection	EEG data	P6a_MF1	P6a_MF1.bdf	Zenodo	doi:10.5281/zenodo.1199529	https://doi.org/10.5281/zenodo.1199529	Data processing	UCL_Stroke_EIT_Dataset.mat	Zenodo	doi:10.5281/zenodo.1199674	https://doi.org/10.5281/zenodo.1199674	Haemorrhage
pat-06	EIT Hardware	Electrode arrangement and application	EIT Data Collection	EEG data	P6a_TD1	P6a_TD1.bdf	Zenodo	doi:10.5281/zenodo.1199529	https://doi.org/10.5281/zenodo.1199529	Data processing	UCL_Stroke_EIT_Dataset.mat	Zenodo	doi:10.5281/zenodo.1199674	https://doi.org/10.5281/zenodo.1199674	Haemorrhage
pat-06	EIT Hardware	Electrode arrangement and application	EIT Data Collection	EEG data	P6a_Z1	P6a_Z1.bdf	Zenodo	doi:10.5281/zenodo.1199529	https://doi.org/10.5281/zenodo.1199529	Data processing	UCL_Stroke_EIT_Dataset.mat	Zenodo	doi:10.5281/zenodo.1199674	https://doi.org/10.5281/zenodo.1199674	Haemorrhage
pat-06	EIT Hardware	Electrode arrangement and application	EIT Data Collection	EEG data	P6a_Z2	P6a_Z2.bdf	Zenodo	doi:10.5281/zenodo.1199529	https://doi.org/10.5281/zenodo.1199529	Data processing	UCL_Stroke_EIT_Dataset.mat	Zenodo	doi:10.5281/zenodo.1199674	https://doi.org/10.5281/zenodo.1199674	Haemorrhage
pat-06	EIT Hardware	Electrode arrangement and application	EIT Data Collection	EEG data	P6a_Z3	P6a_Z3.bdf	Zenodo	doi:10.5281/zenodo.1199529	https://doi.org/10.5281/zenodo.1199529	Data processing	UCL_Stroke_EIT_Dataset.mat	Zenodo	doi:10.5281/zenodo.1199674	https://doi.org/10.5281/zenodo.1199674	Haemorrhage
pat-06	EIT Hardware	Electrode arrangement and application	EIT Data Collection	EEG data	P6a_Z4	P6a_Z4.bdf	Zenodo	doi:10.5281/zenodo.1199529	https://doi.org/10.5281/zenodo.1199529	Data processing	UCL_Stroke_EIT_Dataset.mat	Zenodo	doi:10.5281/zenodo.1199674	https://doi.org/10.5281/zenodo.1199674	Haemorrhage
pat-06	EIT Hardware	Electrode arrangement and application	EIT Data Collection	EEG data	P6b_MF1	P6b_MF1.bdf	Zenodo	doi:10.5281/zenodo.1199529	https://doi.org/10.5281/zenodo.1199529	Data processing	UCL_Stroke_EIT_Dataset.mat	Zenodo	doi:10.5281/zenodo.1199674	https://doi.org/10.5281/zenodo.1199674	Haemorrhage
pat-06	EIT Hardware	Electrode arrangement and application	EIT Data Collection	EEG data	P6b_TD2	P6b_TD2.bdf	Zenodo	doi:10.5281/zenodo.1199529	https://doi.org/10.5281/zenodo.1199529	Data processing	UCL_Stroke_EIT_Dataset.mat	Zenodo	doi:10.5281/zenodo.1199674	https://doi.org/10.5281/zenodo.1199674	Haemorrhage
pat-06	EIT Hardware	Electrode arrangement and application	EIT Data Collection	EEG data	P6b_Z1	P6b_Z1.bdf	Zenodo	doi:10.5281/zenodo.1199529	https://doi.org/10.5281/zenodo.1199529	Data processing	UCL_Stroke_EIT_Dataset.mat	Zenodo	doi:10.5281/zenodo.1199674	https://doi.org/10.5281/zenodo.1199674	Haemorrhage
pat-06	EIT Hardware	Electrode arrangement and application	EIT Data Collection	EEG data	P6b_Z2	P6b_Z2.bdf	Zenodo	doi:10.5281/zenodo.1199529	https://doi.org/10.5281/zenodo.1199529	Data processing	UCL_Stroke_EIT_Dataset.mat	Zenodo	doi:10.5281/zenodo.1199674	https://doi.org/10.5281/zenodo.1199674	Haemorrhage
pat-06	EIT Hardware	Electrode arrangement and application	EIT Data Collection	EEG data	P6b_Z3	P6b_Z3.bdf	Zenodo	doi:10.5281/zenodo.1199529	https://doi.org/10.5281/zenodo.1199529	Data processing	UCL_Stroke_EIT_Dataset.mat	Zenodo	doi:10.5281/zenodo.1199674	https://doi.org/10.5281/zenodo.1199674	Haemorrhage
pat-07	EIT Hardware	Electrode arrangement and application	EIT Data Collection	EEG data	P7a_MF1	P7a_MF1.bdf	Zenodo	doi:10.5281/zenodo.1199529	https://doi.org/10.5281/zenodo.1199529	Data processing	UCL_Stroke_EIT_Dataset.mat	Zenodo	doi:10.5281/zenodo.1199674	https://doi.org/10.5281/zenodo.1199674	None
pat-07	EIT Hardware	Electrode arrangement and application	EIT Data Collection	EEG data	P7a_TD1	P7a_TD1.bdf	Zenodo	doi:10.5281/zenodo.1199529	https://doi.org/10.5281/zenodo.1199529	Data processing	UCL_Stroke_EIT_Dataset.mat	Zenodo	doi:10.5281/zenodo.1199674	https://doi.org/10.5281/zenodo.1199674	None
pat-07	EIT Hardware	Electrode arrangement and application	EIT Data Collection	EEG data	P7a_Z1	P7a_Z1.bdf	Zenodo	doi:10.5281/zenodo.1199529	https://doi.org/10.5281/zenodo.1199529	Data processing	UCL_Stroke_EIT_Dataset.mat	Zenodo	doi:10.5281/zenodo.1199674	https://doi.org/10.5281/zenodo.1199674	None
pat-07	EIT Hardware	Electrode arrangement and application	EIT Data Collection	EEG data	P7a_Z2	P7a_Z2.bdf	Zenodo	doi:10.5281/zenodo.1199529	https://doi.org/10.5281/zenodo.1199529	Data processing	UCL_Stroke_EIT_Dataset.mat	Zenodo	doi:10.5281/zenodo.1199674	https://doi.org/10.5281/zenodo.1199674	None
pat-07	EIT Hardware	Electrode arrangement and application	EIT Data Collection	EEG data	P7a_Z3	P7a_Z3.bdf	Zenodo	doi:10.5281/zenodo.1199529	https://doi.org/10.5281/zenodo.1199529	Data processing	UCL_Stroke_EIT_Dataset.mat	Zenodo	doi:10.5281/zenodo.1199674	https://doi.org/10.5281/zenodo.1199674	None
pat-07	EIT Hardware	Electrode arrangement and application	EIT Data Collection	EEG data	P7a_Z4	P7a_Z4.bdf	Zenodo	doi:10.5281/zenodo.1199529	https://doi.org/10.5281/zenodo.1199529	Data processing	UCL_Stroke_EIT_Dataset.mat	Zenodo	doi:10.5281/zenodo.1199674	https://doi.org/10.5281/zenodo.1199674	None
pat-07	EIT Hardware	Electrode arrangement and application	EIT Data Collection	EEG data	P7b_MF1	P7b_MF1.bdf	Zenodo	doi:10.5281/zenodo.1199529	https://doi.org/10.5281/zenodo.1199529	Data processing	UCL_Stroke_EIT_Dataset.mat	Zenodo	doi:10.5281/zenodo.1199674	https://doi.org/10.5281/zenodo.1199674	None
pat-07	EIT Hardware	Electrode arrangement and application	EIT Data Collection	EEG data	P7b_TD2	P7b_TD2.bdf	Zenodo	doi:10.5281/zenodo.1199529	https://doi.org/10.5281/zenodo.1199529	Data processing	UCL_Stroke_EIT_Dataset.mat	Zenodo	doi:10.5281/zenodo.1199674	https://doi.org/10.5281/zenodo.1199674	None
pat-07	EIT Hardware	Electrode arrangement and application	EIT Data Collection	EEG data	P7b_Z1	P7b_Z1.bdf	Zenodo	doi:10.5281/zenodo.1199529	https://doi.org/10.5281/zenodo.1199529	Data processing	UCL_Stroke_EIT_Dataset.mat	Zenodo	doi:10.5281/zenodo.1199674	https://doi.org/10.5281/zenodo.1199674	None
pat-07	EIT Hardware	Electrode arrangement and application	EIT Data Collection	EEG data	P7b_Z2	P7b_Z2.bdf	Zenodo	doi:10.5281/zenodo.1199529	https://doi.org/10.5281/zenodo.1199529	Data processing	UCL_Stroke_EIT_Dataset.mat	Zenodo	doi:10.5281/zenodo.1199674	https://doi.org/10.5281/zenodo.1199674	None
pat-09	EIT Hardware	Electrode arrangement and application	EIT Data Collection	EEG data	P9_MF1	P9_MF1.bdf	Zenodo	doi:10.5281/zenodo.1199529	https://doi.org/10.5281/zenodo.1199529	Data processing	UCL_Stroke_EIT_Dataset.mat	Zenodo	doi:10.5281/zenodo.1199674	https://doi.org/10.5281/zenodo.1199674	Ischaemia
pat-09	EIT Hardware	Electrode arrangement and application	EIT Data Collection	EEG data	P9_TD1	P9_TD1.bdf	Zenodo	doi:10.5281/zenodo.1199529	https://doi.org/10.5281/zenodo.1199529	Data processing	UCL_Stroke_EIT_Dataset.mat	Zenodo	doi:10.5281/zenodo.1199674	https://doi.org/10.5281/zenodo.1199674	Ischaemia
pat-09	EIT Hardware	Electrode arrangement and application	EIT Data Collection	EEG data	P9_Z1	P9_Z1.bdf	Zenodo	doi:10.5281/zenodo.1199529	https://doi.org/10.5281/zenodo.1199529	Data processing	UCL_Stroke_EIT_Dataset.mat	Zenodo	doi:10.5281/zenodo.1199674	https://doi.org/10.5281/zenodo.1199674	Ischaemia
pat-09	EIT Hardware	Electrode arrangement and application	EIT Data Collection	EEG data	P9_Z2	P9_Z2.bdf	Zenodo	doi:10.5281/zenodo.1199529	https://doi.org/10.5281/zenodo.1199529	Data processing	UCL_Stroke_EIT_Dataset.mat	Zenodo	doi:10.5281/zenodo.1199674	https://doi.org/10.5281/zenodo.1199674	Ischaemia
pat-09	EIT Hardware	Electrode arrangement and application	EIT Data Collection	EEG data	P9_Z3	P9_Z3.bdf	Zenodo	doi:10.5281/zenodo.1199529	https://doi.org/10.5281/zenodo.1199529	Data processing	UCL_Stroke_EIT_Dataset.mat	Zenodo	doi:10.5281/zenodo.1199674	https://doi.org/10.5281/zenodo.1199674	Ischaemia
pat-09	EIT Hardware	Electrode arrangement and application	EIT Data Collection	EEG data	P9_Z4	P9_Z4.bdf	Zenodo	doi:10.5281/zenodo.1199529	https://doi.org/10.5281/zenodo.1199529	Data processing	UCL_Stroke_EIT_Dataset.mat	Zenodo	doi:10.5281/zenodo.1199674	https://doi.org/10.5281/zenodo.1199674	Ischaemia
pat-09	EIT Hardware	Electrode arrangement and application	EIT Data Collection	EEG data	P9_Z5	P9_Z5.bdf	Zenodo	doi:10.5281/zenodo.1199529	https://doi.org/10.5281/zenodo.1199529	Data processing	UCL_Stroke_EIT_Dataset.mat	Zenodo	doi:10.5281/zenodo.1199674	https://doi.org/10.5281/zenodo.1199674	Ischaemia
pat-09	EIT Hardware	Electrode arrangement and application	EIT Data Collection	EEG data	P9_Z6	P9_Z6.bdf	Zenodo	doi:10.5281/zenodo.1199529	https://doi.org/10.5281/zenodo.1199529	Data processing	UCL_Stroke_EIT_Dataset.mat	Zenodo	doi:10.5281/zenodo.1199674	https://doi.org/10.5281/zenodo.1199674	Ischaemia
pat-10	EIT Hardware	Electrode arrangement and application	EIT Data Collection	EEG data	P10_MF1	P10_MF1.bdf	Zenodo	doi:10.5281/zenodo.1199529	https://doi.org/10.5281/zenodo.1199529	Data processing	UCL_Stroke_EIT_Dataset.mat	Zenodo	doi:10.5281/zenodo.1199674	https://doi.org/10.5281/zenodo.1199674	None
pat-10	EIT Hardware	Electrode arrangement and application	EIT Data Collection	EEG data	P10_TD1	P10_TD1.bdf	Zenodo	doi:10.5281/zenodo.1199529	https://doi.org/10.5281/zenodo.1199529	Data processing	UCL_Stroke_EIT_Dataset.mat	Zenodo	doi:10.5281/zenodo.1199674	https://doi.org/10.5281/zenodo.1199674	None
pat-10	EIT Hardware	Electrode arrangement and application	EIT Data Collection	EEG data	P10_Z1	P10_Z1.bdf	Zenodo	doi:10.5281/zenodo.1199529	https://doi.org/10.5281/zenodo.1199529	Data processing	UCL_Stroke_EIT_Dataset.mat	Zenodo	doi:10.5281/zenodo.1199674	https://doi.org/10.5281/zenodo.1199674	None
pat-10	EIT Hardware	Electrode arrangement and application	EIT Data Collection	EEG data	P10_Z2	P10_Z2.bdf	Zenodo	doi:10.5281/zenodo.1199529	https://doi.org/10.5281/zenodo.1199529	Data processing	UCL_Stroke_EIT_Dataset.mat	Zenodo	doi:10.5281/zenodo.1199674	https://doi.org/10.5281/zenodo.1199674	None
pat-10	EIT Hardware	Electrode arrangement and application	EIT Data Collection	EEG data	P10_Z3	P10_Z3.bdf	Zenodo	doi:10.5281/zenodo.1199529	https://doi.org/10.5281/zenodo.1199529	Data processing	UCL_Stroke_EIT_Dataset.mat	Zenodo	doi:10.5281/zenodo.1199674	https://doi.org/10.5281/zenodo.1199674	None
pat-10	EIT Hardware	Electrode arrangement and application	EIT Data Collection	EEG data	P10_Z4	P10_Z4.bdf	Zenodo	doi:10.5281/zenodo.1199529	https://doi.org/10.5281/zenodo.1199529	Data processing	UCL_Stroke_EIT_Dataset.mat	Zenodo	doi:10.5281/zenodo.1199674	https://doi.org/10.5281/zenodo.1199674	None
pat-10	EIT Hardware	Electrode arrangement and application	EIT Data Collection	EEG data	P10_MF1	P10_MF1.bdf	Zenodo	doi:10.5281/zenodo.1199529	https://doi.org/10.5281/zenodo.1199529	Data processing	UCL_Stroke_EIT_Dataset.mat	Zenodo	doi:10.5281/zenodo.1199674	https://doi.org/10.5281/zenodo.1199674	None
pat-10	EIT Hardware	Electrode arrangement and application	EIT Data Collection	EEG data	P10_TD1	P10_TD1.bdf	Zenodo	doi:10.5281/zenodo.1199529	https://doi.org/10.5281/zenodo.1199529	Data processing	UCL_Stroke_EIT_Dataset.mat	Zenodo	doi:10.5281/zenodo.1199674	https://doi.org/10.5281/zenodo.1199674	None
pat-10	EIT Hardware	Electrode arrangement and application	EIT Data Collection	EEG data	P10_Z1	P10_Z1.bdf	Zenodo	doi:10.5281/zenodo.1199529	https://doi.org/10.5281/zenodo.1199529	Data processing	UCL_Stroke_EIT_Dataset.mat	Zenodo	doi:10.5281/zenodo.1199674	https://doi.org/10.5281/zenodo.1199674	None
pat-10	EIT Hardware	Electrode arrangement and application	EIT Data Collection	EEG data	P10_Z2	P10_Z2.bdf	Zenodo	doi:10.5281/zenodo.1199529	https://doi.org/10.5281/zenodo.1199529	Data processing	UCL_Stroke_EIT_Dataset.mat	Zenodo	doi:10.5281/zenodo.1199674	https://doi.org/10.5281/zenodo.1199674	None
pat-10	EIT Hardware	Electrode arrangement and application	EIT Data Collection	EEG data	P10_Z3	P10_Z3.bdf	Zenodo	doi:10.5281/zenodo.1199529	https://doi.org/10.5281/zenodo.1199529	Data processing	UCL_Stroke_EIT_Dataset.mat	Zenodo	doi:10.5281/zenodo.1199674	https://doi.org/10.5281/zenodo.1199674	None
pat-10	EIT Hardware	Electrode arrangement and application	EIT Data Collection	EEG data	P10_Z4	P10_Z4.bdf	Zenodo	doi:10.5281/zenodo.1199529	https://doi.org/10.5281/zenodo.1199529	Data processing	UCL_Stroke_EIT_Dataset.mat	Zenodo	doi:10.5281/zenodo.1199674	https://doi.org/10.5281/zenodo.1199674	None
pat-12	EIT Hardware	Electrode arrangement and application	EIT Data Collection	EEG data	P12a_MF2	P12a_MF2.bdf	Zenodo	doi:10.5281/zenodo.1199529	https://doi.org/10.5281/zenodo.1199529	Data processing	UCL_Stroke_EIT_Dataset.mat	Zenodo	doi:10.5281/zenodo.1199674	https://doi.org/10.5281/zenodo.1199674	Ischaemia
pat-12	EIT Hardware	Electrode arrangement and application	EIT Data Collection	EEG data	P12a_TD2	P12a_TD2.bdf	Zenodo	doi:10.5281/zenodo.1199529	https://doi.org/10.5281/zenodo.1199529	Data processing	UCL_Stroke_EIT_Dataset.mat	Zenodo	doi:10.5281/zenodo.1199674	https://doi.org/10.5281/zenodo.1199674	Ischaemia
pat-12	EIT Hardware	Electrode arrangement and application	EIT Data Collection	EEG data	P12a_Z1	P12a_Z1.bdf	Zenodo	doi:10.5281/zenodo.1199529	https://doi.org/10.5281/zenodo.1199529	Data processing	UCL_Stroke_EIT_Dataset.mat	Zenodo	doi:10.5281/zenodo.1199674	https://doi.org/10.5281/zenodo.1199674	Ischaemia
pat-12	EIT Hardware	Electrode arrangement and application	EIT Data Collection	EEG data	P12a_Z2	P12a_Z2.bdf	Zenodo	doi:10.5281/zenodo.1199529	https://doi.org/10.5281/zenodo.1199529	Data processing	UCL_Stroke_EIT_Dataset.mat	Zenodo	doi:10.5281/zenodo.1199674	https://doi.org/10.5281/zenodo.1199674	Ischaemia
pat-12	EIT Hardware	Electrode arrangement and application	EIT Data Collection	EEG data	P12a_Z3	P12a_Z3.bdf	Zenodo	doi:10.5281/zenodo.1199529	https://doi.org/10.5281/zenodo.1199529	Data processing	UCL_Stroke_EIT_Dataset.mat	Zenodo	doi:10.5281/zenodo.1199674	https://doi.org/10.5281/zenodo.1199674	Ischaemia
pat-12	EIT Hardware	Electrode arrangement and application	EIT Data Collection	EEG data	P12a_Z4	P12a_Z4.bdf	Zenodo	doi:10.5281/zenodo.1199529	https://doi.org/10.5281/zenodo.1199529	Data processing	UCL_Stroke_EIT_Dataset.mat	Zenodo	doi:10.5281/zenodo.1199674	https://doi.org/10.5281/zenodo.1199674	Ischaemia
pat-12	EIT Hardware	Electrode arrangement and application	EIT Data Collection	EEG data	P12b_MF2	P12b_MF2.bdf	Zenodo	doi:10.5281/zenodo.1199529	https://doi.org/10.5281/zenodo.1199529	Data processing	UCL_Stroke_EIT_Dataset.mat	Zenodo	doi:10.5281/zenodo.1199674	https://doi.org/10.5281/zenodo.1199674	Ischaemia
pat-12	EIT Hardware	Electrode arrangement and application	EIT Data Collection	EEG data	P12b_TD1	P12b_TD1.bdf	Zenodo	doi:10.5281/zenodo.1199529	https://doi.org/10.5281/zenodo.1199529	Data processing	UCL_Stroke_EIT_Dataset.mat	Zenodo	doi:10.5281/zenodo.1199674	https://doi.org/10.5281/zenodo.1199674	Ischaemia
pat-12	EIT Hardware	Electrode arrangement and application	EIT Data Collection	EEG data	P12b_Z1	P12b_Z1.bdf	Zenodo	doi:10.5281/zenodo.1199529	https://doi.org/10.5281/zenodo.1199529	Data processing	UCL_Stroke_EIT_Dataset.mat	Zenodo	doi:10.5281/zenodo.1199674	https://doi.org/10.5281/zenodo.1199674	Ischaemia
pat-12	EIT Hardware	Electrode arrangement and application	EIT Data Collection	EEG data	P12b_Z2	P12b_Z2.bdf	Zenodo	doi:10.5281/zenodo.1199529	https://doi.org/10.5281/zenodo.1199529	Data processing	UCL_Stroke_EIT_Dataset.mat	Zenodo	doi:10.5281/zenodo.1199674	https://doi.org/10.5281/zenodo.1199674	Ischaemia
pat-12	EIT Hardware	Electrode arrangement and application	EIT Data Collection	EEG data	P12b_Z3	P12b_Z3.bdf	Zenodo	doi:10.5281/zenodo.1199529	https://doi.org/10.5281/zenodo.1199529	Data processing	UCL_Stroke_EIT_Dataset.mat	Zenodo	doi:10.5281/zenodo.1199674	https://doi.org/10.5281/zenodo.1199674	Ischaemia
pat-14	EIT Hardware	Electrode arrangement and application	EIT Data Collection	EEG data	P14_MF1	P14_MF1.bdf	Zenodo	doi:10.5281/zenodo.1199529	https://doi.org/10.5281/zenodo.1199529	Data processing	UCL_Stroke_EIT_Dataset.mat	Zenodo	doi:10.5281/zenodo.1199674	https://doi.org/10.5281/zenodo.1199674	Ischaemia
pat-14	EIT Hardware	Electrode arrangement and application	EIT Data Collection	EEG data	P14_TD1	P14_TD1.bdf	Zenodo	doi:10.5281/zenodo.1199529	https://doi.org/10.5281/zenodo.1199529	Data processing	UCL_Stroke_EIT_Dataset.mat	Zenodo	doi:10.5281/zenodo.1199674	https://doi.org/10.5281/zenodo.1199674	Ischaemia
pat-14	EIT Hardware	Electrode arrangement and application	EIT Data Collection	EEG data	P14_Z1	P14_Z1.bdf	Zenodo	doi:10.5281/zenodo.1199529	https://doi.org/10.5281/zenodo.1199529	Data processing	UCL_Stroke_EIT_Dataset.mat	Zenodo	doi:10.5281/zenodo.1199674	https://doi.org/10.5281/zenodo.1199674	Ischaemia
pat-14	EIT Hardware	Electrode arrangement and application	EIT Data Collection	EEG data	P14_Z2	P14_Z2.bdf	Zenodo	doi:10.5281/zenodo.1199529	https://doi.org/10.5281/zenodo.1199529	Data processing	UCL_Stroke_EIT_Dataset.mat	Zenodo	doi:10.5281/zenodo.1199674	https://doi.org/10.5281/zenodo.1199674	Ischaemia
pat-14	EIT Hardware	Electrode arrangement and application	EIT Data Collection	EEG data	P14_Z3	P14_Z3.bdf	Zenodo	doi:10.5281/zenodo.1199529	https://doi.org/10.5281/zenodo.1199529	Data processing	UCL_Stroke_EIT_Dataset.mat	Zenodo	doi:10.5281/zenodo.1199674	https://doi.org/10.5281/zenodo.1199674	Ischaemia
pat-14	EIT Hardware	Electrode arrangement and application	EIT Data Collection	EEG data	P14_Z4	P14_Z4.bdf	Zenodo	doi:10.5281/zenodo.1199529	https://doi.org/10.5281/zenodo.1199529	Data processing	UCL_Stroke_EIT_Dataset.mat	Zenodo	doi:10.5281/zenodo.1199674	https://doi.org/10.5281/zenodo.1199674	Ischaemia
pat-14	EIT Hardware	Electrode arrangement and application	EIT Data Collection	EEG data	P14_Z5	P14_Z5.bdf	Zenodo	doi:10.5281/zenodo.1199529	https://doi.org/10.5281/zenodo.1199529	Data processing	UCL_Stroke_EIT_Dataset.mat	Zenodo	doi:10.5281/zenodo.1199674	https://doi.org/10.5281/zenodo.1199674	Ischaemia
pat-14	EIT Hardware	Electrode arrangement and application	EIT Data Collection	EEG data	P14_Z6	P14_Z6.bdf	Zenodo	doi:10.5281/zenodo.1199529	https://doi.org/10.5281/zenodo.1199529	Data processing	UCL_Stroke_EIT_Dataset.mat	Zenodo	doi:10.5281/zenodo.1199674	https://doi.org/10.5281/zenodo.1199674	Ischaemia
pat-14	EIT Hardware	Electrode arrangement and application	EIT Data Collection	EEG data	P14_Z7	P14_Z7.bdf	Zenodo	doi:10.5281/zenodo.1199529	https://doi.org/10.5281/zenodo.1199529	Data processing	UCL_Stroke_EIT_Dataset.mat	Zenodo	doi:10.5281/zenodo.1199674	https://doi.org/10.5281/zenodo.1199674	Ischaemia
pat-15	EIT Hardware	Electrode arrangement and application	EIT Data Collection	EEG data	P15_MF1	P15_MF1.bdf	Zenodo	doi:10.5281/zenodo.1199630	https://doi.org/10.5281/zenodo.1199630	Data processing	UCL_Stroke_EIT_Dataset.mat	Zenodo	doi:10.5281/zenodo.1199674	https://doi.org/10.5281/zenodo.1199674	Ischaemia
pat-15	EIT Hardware	Electrode arrangement and application	EIT Data Collection	EEG data	P15_TD1	P15_TD1.bdf	Zenodo	doi:10.5281/zenodo.1199630	https://doi.org/10.5281/zenodo.1199630	Data processing	UCL_Stroke_EIT_Dataset.mat	Zenodo	doi:10.5281/zenodo.1199674	https://doi.org/10.5281/zenodo.1199674	Ischaemia
pat-15	EIT Hardware	Electrode arrangement and application	EIT Data Collection	EEG data	P15_Z1	P15_Z1.bdf	Zenodo	doi:10.5281/zenodo.1199630	https://doi.org/10.5281/zenodo.1199630	Data processing	UCL_Stroke_EIT_Dataset.mat	Zenodo	doi:10.5281/zenodo.1199674	https://doi.org/10.5281/zenodo.1199674	Ischaemia
pat-15	EIT Hardware	Electrode arrangement and application	EIT Data Collection	EEG data	P15_Z2	P15_Z2.bdf	Zenodo	doi:10.5281/zenodo.1199630	https://doi.org/10.5281/zenodo.1199630	Data processing	UCL_Stroke_EIT_Dataset.mat	Zenodo	doi:10.5281/zenodo.1199674	https://doi.org/10.5281/zenodo.1199674	Ischaemia
pat-15	EIT Hardware	Electrode arrangement and application	EIT Data Collection	EEG data	P15_Z3	P15_Z3.bdf	Zenodo	doi:10.5281/zenodo.1199630	https://doi.org/10.5281/zenodo.1199630	Data processing	UCL_Stroke_EIT_Dataset.mat	Zenodo	doi:10.5281/zenodo.1199674	https://doi.org/10.5281/zenodo.1199674	Ischaemia
pat-16	EIT Hardware	Electrode arrangement and application	EIT Data Collection	EEG data	P16_MF1	P16_MF1.bdf	Zenodo	doi:10.5281/zenodo.1199630	https://doi.org/10.5281/zenodo.1199630	Data processing	UCL_Stroke_EIT_Dataset.mat	Zenodo	doi:10.5281/zenodo.1199674	https://doi.org/10.5281/zenodo.1199674	Ischaemia
pat-16	EIT Hardware	Electrode arrangement and application	EIT Data Collection	EEG data	P16_TD1	P16_TD1.bdf	Zenodo	doi:10.5281/zenodo.1199630	https://doi.org/10.5281/zenodo.1199630	Data processing	UCL_Stroke_EIT_Dataset.mat	Zenodo	doi:10.5281/zenodo.1199674	https://doi.org/10.5281/zenodo.1199674	Ischaemia
pat-16	EIT Hardware	Electrode arrangement and application	EIT Data Collection	EEG data	P16_Z1	P16_Z1.bdf	Zenodo	doi:10.5281/zenodo.1199630	https://doi.org/10.5281/zenodo.1199630	Data processing	UCL_Stroke_EIT_Dataset.mat	Zenodo	doi:10.5281/zenodo.1199674	https://doi.org/10.5281/zenodo.1199674	Ischaemia
pat-16	EIT Hardware	Electrode arrangement and application	EIT Data Collection	EEG data	P16_Z2	P16_Z2.bdf	Zenodo	doi:10.5281/zenodo.1199630	https://doi.org/10.5281/zenodo.1199630	Data processing	UCL_Stroke_EIT_Dataset.mat	Zenodo	doi:10.5281/zenodo.1199674	https://doi.org/10.5281/zenodo.1199674	Ischaemia
pat-16	EIT Hardware	Electrode arrangement and application	EIT Data Collection	EEG data	P16_Z3	P16_Z3.bdf	Zenodo	doi:10.5281/zenodo.1199630	https://doi.org/10.5281/zenodo.1199630	Data processing	UCL_Stroke_EIT_Dataset.mat	Zenodo	doi:10.5281/zenodo.1199674	https://doi.org/10.5281/zenodo.1199674	Ischaemia
pat-17	EIT Hardware	Electrode arrangement and application	EIT Data Collection	EEG data	P17_MF1	P17_MF1.bdf	Zenodo	doi:10.5281/zenodo.1199630	https://doi.org/10.5281/zenodo.1199630	Data processing	UCL_Stroke_EIT_Dataset.mat	Zenodo	doi:10.5281/zenodo.1199674	https://doi.org/10.5281/zenodo.1199674	Haemorrhage
pat-17	EIT Hardware	Electrode arrangement and application	EIT Data Collection	EEG data	P17_TD1	P17_TD1.bdf	Zenodo	doi:10.5281/zenodo.1199630	https://doi.org/10.5281/zenodo.1199630	Data processing	UCL_Stroke_EIT_Dataset.mat	Zenodo	doi:10.5281/zenodo.1199674	https://doi.org/10.5281/zenodo.1199674	Haemorrhage
pat-17	EIT Hardware	Electrode arrangement and application	EIT Data Collection	EEG data	P17_Z1	P17_Z1.bdf	Zenodo	doi:10.5281/zenodo.1199630	https://doi.org/10.5281/zenodo.1199630	Data processing	UCL_Stroke_EIT_Dataset.mat	Zenodo	doi:10.5281/zenodo.1199674	https://doi.org/10.5281/zenodo.1199674	Haemorrhage
pat-17	EIT Hardware	Electrode arrangement and application	EIT Data Collection	EEG data	P17_Z2	P17_Z2.bdf	Zenodo	doi:10.5281/zenodo.1199630	https://doi.org/10.5281/zenodo.1199630	Data processing	UCL_Stroke_EIT_Dataset.mat	Zenodo	doi:10.5281/zenodo.1199674	https://doi.org/10.5281/zenodo.1199674	Haemorrhage
pat-18	EIT Hardware	Electrode arrangement and application	EIT Data Collection	EEG data	P18_MF1	P18_MF1.bdf	Zenodo	doi:10.5281/zenodo.1199630	https://doi.org/10.5281/zenodo.1199630	Data processing	UCL_Stroke_EIT_Dataset.mat	Zenodo	doi:10.5281/zenodo.1199674	https://doi.org/10.5281/zenodo.1199674	Ischaemia
pat-18	EIT Hardware	Electrode arrangement and application	EIT Data Collection	EEG data	P18_TD1	P18_TD1.bdf	Zenodo	doi:10.5281/zenodo.1199630	https://doi.org/10.5281/zenodo.1199630	Data processing	UCL_Stroke_EIT_Dataset.mat	Zenodo	doi:10.5281/zenodo.1199674	https://doi.org/10.5281/zenodo.1199674	Ischaemia
pat-18	EIT Hardware	Electrode arrangement and application	EIT Data Collection	EEG data	P18_Z1	P18_Z1.bdf	Zenodo	doi:10.5281/zenodo.1199630	https://doi.org/10.5281/zenodo.1199630	Data processing	UCL_Stroke_EIT_Dataset.mat	Zenodo	doi:10.5281/zenodo.1199674	https://doi.org/10.5281/zenodo.1199674	Ischaemia
pat-18	EIT Hardware	Electrode arrangement and application	EIT Data Collection	EEG data	P18_Z2	P18_Z2.bdf	Zenodo	doi:10.5281/zenodo.1199630	https://doi.org/10.5281/zenodo.1199630	Data processing	UCL_Stroke_EIT_Dataset.mat	Zenodo	doi:10.5281/zenodo.1199674	https://doi.org/10.5281/zenodo.1199674	Ischaemia
pat-18	EIT Hardware	Electrode arrangement and application	EIT Data Collection	EEG data	P18_Z3	P18_Z3.bdf	Zenodo	doi:10.5281/zenodo.1199630	https://doi.org/10.5281/zenodo.1199630	Data processing	UCL_Stroke_EIT_Dataset.mat	Zenodo	doi:10.5281/zenodo.1199674	https://doi.org/10.5281/zenodo.1199674	Ischaemia
pat-19	EIT Hardware	Electrode arrangement and application	EIT Data Collection	EEG data	P19a_MF1	P19a_MF1.bdf	Zenodo	doi:10.5281/zenodo.1199630	https://doi.org/10.5281/zenodo.1199630	Data processing	UCL_Stroke_EIT_Dataset.mat	Zenodo	doi:10.5281/zenodo.1199674	https://doi.org/10.5281/zenodo.1199674	Ischaemia
pat-19	EIT Hardware	Electrode arrangement and application	EIT Data Collection	EEG data	P19a_TD1	P19a_TD1.bdf	Zenodo	doi:10.5281/zenodo.1199630	https://doi.org/10.5281/zenodo.1199630	Data processing	UCL_Stroke_EIT_Dataset.mat	Zenodo	doi:10.5281/zenodo.1199674	https://doi.org/10.5281/zenodo.1199674	Ischaemia
pat-19	EIT Hardware	Electrode arrangement and application	EIT Data Collection	EEG data	P19a_Z1	P19a_Z1.bdf	Zenodo	doi:10.5281/zenodo.1199630	https://doi.org/10.5281/zenodo.1199630	Data processing	UCL_Stroke_EIT_Dataset.mat	Zenodo	doi:10.5281/zenodo.1199674	https://doi.org/10.5281/zenodo.1199674	Ischaemia
pat-19	EIT Hardware	Electrode arrangement and application	EIT Data Collection	EEG data	P19a_Z2	P19a_Z2.bdf	Zenodo	doi:10.5281/zenodo.1199630	https://doi.org/10.5281/zenodo.1199630	Data processing	UCL_Stroke_EIT_Dataset.mat	Zenodo	doi:10.5281/zenodo.1199674	https://doi.org/10.5281/zenodo.1199674	Ischaemia
pat-19	EIT Hardware	Electrode arrangement and application	EIT Data Collection	EEG data	P19a_Z3	P19a_Z3.bdf	Zenodo	doi:10.5281/zenodo.1199630	https://doi.org/10.5281/zenodo.1199630	Data processing	UCL_Stroke_EIT_Dataset.mat	Zenodo	doi:10.5281/zenodo.1199674	https://doi.org/10.5281/zenodo.1199674	Ischaemia
pat-19	EIT Hardware	Electrode arrangement and application	EIT Data Collection	EEG data	P19b_MF1	P19b_MF1.bdf	Zenodo	doi:10.5281/zenodo.1199630	https://doi.org/10.5281/zenodo.1199630	Data processing	UCL_Stroke_EIT_Dataset.mat	Zenodo	doi:10.5281/zenodo.1199674	https://doi.org/10.5281/zenodo.1199674	Ischaemia
pat-19	EIT Hardware	Electrode arrangement and application	EIT Data Collection	EEG data	P19b_TD1	P19b_TD1.bdf	Zenodo	doi:10.5281/zenodo.1199630	https://doi.org/10.5281/zenodo.1199630	Data processing	UCL_Stroke_EIT_Dataset.mat	Zenodo	doi:10.5281/zenodo.1199674	https://doi.org/10.5281/zenodo.1199674	Ischaemia
pat-19	EIT Hardware	Electrode arrangement and application	EIT Data Collection	EEG data	P19b_Z1	P19b_Z1.bdf	Zenodo	doi:10.5281/zenodo.1199630	https://doi.org/10.5281/zenodo.1199630	Data processing	UCL_Stroke_EIT_Dataset.mat	Zenodo	doi:10.5281/zenodo.1199674	https://doi.org/10.5281/zenodo.1199674	Ischaemia
pat-19	EIT Hardware	Electrode arrangement and application	EIT Data Collection	EEG data	P19b_Z2	P19b_Z2.bdf	Zenodo	doi:10.5281/zenodo.1199630	https://doi.org/10.5281/zenodo.1199630	Data processing	UCL_Stroke_EIT_Dataset.mat	Zenodo	doi:10.5281/zenodo.1199674	https://doi.org/10.5281/zenodo.1199674	Ischaemia
pat-19	EIT Hardware	Electrode arrangement and application	EIT Data Collection	EEG data	P19b_Z3	P19b_Z3.bdf	Zenodo	doi:10.5281/zenodo.1199630	https://doi.org/10.5281/zenodo.1199630	Data processing	UCL_Stroke_EIT_Dataset.mat	Zenodo	doi:10.5281/zenodo.1199674	https://doi.org/10.5281/zenodo.1199674	Ischaemia
pat-20	EIT Hardware	Electrode arrangement and application	EIT Data Collection	EEG data	P20_MF1	P20_MF1.bdf	Zenodo	doi:10.5281/zenodo.1199630	https://doi.org/10.5281/zenodo.1199630	Data processing	UCL_Stroke_EIT_Dataset.mat	Zenodo	doi:10.5281/zenodo.1199674	https://doi.org/10.5281/zenodo.1199674	Haemorrhage
pat-20	EIT Hardware	Electrode arrangement and application	EIT Data Collection	EEG data	P20_TD1	P20_TD1.bdf	Zenodo	doi:10.5281/zenodo.1199630	https://doi.org/10.5281/zenodo.1199630	Data processing	UCL_Stroke_EIT_Dataset.mat	Zenodo	doi:10.5281/zenodo.1199674	https://doi.org/10.5281/zenodo.1199674	Haemorrhage
pat-20	EIT Hardware	Electrode arrangement and application	EIT Data Collection	EEG data	P20_Z1	P20_Z1.bdf	Zenodo	doi:10.5281/zenodo.1199630	https://doi.org/10.5281/zenodo.1199630	Data processing	UCL_Stroke_EIT_Dataset.mat	Zenodo	doi:10.5281/zenodo.1199674	https://doi.org/10.5281/zenodo.1199674	Haemorrhage
pat-20	EIT Hardware	Electrode arrangement and application	EIT Data Collection	EEG data	P20_Z2	P20_Z2.bdf	Zenodo	doi:10.5281/zenodo.1199630	https://doi.org/10.5281/zenodo.1199630	Data processing	UCL_Stroke_EIT_Dataset.mat	Zenodo	doi:10.5281/zenodo.1199674	https://doi.org/10.5281/zenodo.1199674	Haemorrhage
pat-21	EIT Hardware	Electrode arrangement and application	EIT Data Collection	EEG data	P21_MF1	P21_MF1.bdf	Zenodo	doi:10.5281/zenodo.1199630	https://doi.org/10.5281/zenodo.1199630	Data processing	UCL_Stroke_EIT_Dataset.mat	Zenodo	doi:10.5281/zenodo.1199674	https://doi.org/10.5281/zenodo.1199674	Ischaemia
pat-21	EIT Hardware	Electrode arrangement and application	EIT Data Collection	EEG data	P21_TD1	P21_TD1.bdf	Zenodo	doi:10.5281/zenodo.1199630	https://doi.org/10.5281/zenodo.1199630	Data processing	UCL_Stroke_EIT_Dataset.mat	Zenodo	doi:10.5281/zenodo.1199674	https://doi.org/10.5281/zenodo.1199674	Ischaemia
pat-21	EIT Hardware	Electrode arrangement and application	EIT Data Collection	EEG data	P21_Z1	P21_Z1.bdf	Zenodo	doi:10.5281/zenodo.1199630	https://doi.org/10.5281/zenodo.1199630	Data processing	UCL_Stroke_EIT_Dataset.mat	Zenodo	doi:10.5281/zenodo.1199674	https://doi.org/10.5281/zenodo.1199674	Ischaemia
pat-21	EIT Hardware	Electrode arrangement and application	EIT Data Collection	EEG data	P21_Z2	P21_Z2.bdf	Zenodo	doi:10.5281/zenodo.1199630	https://doi.org/10.5281/zenodo.1199630	Data processing	UCL_Stroke_EIT_Dataset.mat	Zenodo	doi:10.5281/zenodo.1199674	https://doi.org/10.5281/zenodo.1199674	Ischaemia
pat-21	EIT Hardware	Electrode arrangement and application	EIT Data Collection	EEG data	P21_Z3	P21_Z3.bdf	Zenodo	doi:10.5281/zenodo.1199630	https://doi.org/10.5281/zenodo.1199630	Data processing	UCL_Stroke_EIT_Dataset.mat	Zenodo	doi:10.5281/zenodo.1199674	https://doi.org/10.5281/zenodo.1199674	Ischaemia
pat-21	EIT Hardware	Electrode arrangement and application	EIT Data Collection	EEG data	P21_Z4	P21_Z4.bdf	Zenodo	doi:10.5281/zenodo.1199630	https://doi.org/10.5281/zenodo.1199630	Data processing	UCL_Stroke_EIT_Dataset.mat	Zenodo	doi:10.5281/zenodo.1199674	https://doi.org/10.5281/zenodo.1199674	Ischaemia
pat-23	EIT Hardware	Electrode arrangement and application	EIT Data Collection	EEG data	P23a_MF1	P23a_MF1.bdf	Zenodo	doi:10.5281/zenodo.1199630	https://doi.org/10.5281/zenodo.1199630	Data processing	UCL_Stroke_EIT_Dataset.mat	Zenodo	doi:10.5281/zenodo.1199674	https://doi.org/10.5281/zenodo.1199674	Haemorrhage
pat-23	EIT Hardware	Electrode arrangement and application	EIT Data Collection	EEG data	P23a_TD1	P23a_TD1.bdf	Zenodo	doi:10.5281/zenodo.1199630	https://doi.org/10.5281/zenodo.1199630	Data processing	UCL_Stroke_EIT_Dataset.mat	Zenodo	doi:10.5281/zenodo.1199674	https://doi.org/10.5281/zenodo.1199674	Haemorrhage
pat-23	EIT Hardware	Electrode arrangement and application	EIT Data Collection	EEG data	P23a_Z1	P23a_Z1.bdf	Zenodo	doi:10.5281/zenodo.1199630	https://doi.org/10.5281/zenodo.1199630	Data processing	UCL_Stroke_EIT_Dataset.mat	Zenodo	doi:10.5281/zenodo.1199674	https://doi.org/10.5281/zenodo.1199674	Haemorrhage
pat-23	EIT Hardware	Electrode arrangement and application	EIT Data Collection	EEG data	P23a_Z2	P23a_Z2.bdf	Zenodo	doi:10.5281/zenodo.1199630	https://doi.org/10.5281/zenodo.1199630	Data processing	UCL_Stroke_EIT_Dataset.mat	Zenodo	doi:10.5281/zenodo.1199674	https://doi.org/10.5281/zenodo.1199674	Haemorrhage
pat-23	EIT Hardware	Electrode arrangement and application	EIT Data Collection	EEG data	P23a_Z3	P23a_Z3.bdf	Zenodo	doi:10.5281/zenodo.1199630	https://doi.org/10.5281/zenodo.1199630	Data processing	UCL_Stroke_EIT_Dataset.mat	Zenodo	doi:10.5281/zenodo.1199674	https://doi.org/10.5281/zenodo.1199674	Haemorrhage
pat-23	EIT Hardware	Electrode arrangement and application	EIT Data Collection	EEG data	P23b_MF1	P23b_MF1.bdf	Zenodo	doi:10.5281/zenodo.1199630	https://doi.org/10.5281/zenodo.1199630	Data processing	UCL_Stroke_EIT_Dataset.mat	Zenodo	doi:10.5281/zenodo.1199674	https://doi.org/10.5281/zenodo.1199674	Haemorrhage
pat-23	EIT Hardware	Electrode arrangement and application	EIT Data Collection	EEG data	P23b_TD1	P23b_TD1.bdf	Zenodo	doi:10.5281/zenodo.1199630	https://doi.org/10.5281/zenodo.1199630	Data processing	UCL_Stroke_EIT_Dataset.mat	Zenodo	doi:10.5281/zenodo.1199674	https://doi.org/10.5281/zenodo.1199674	Haemorrhage
pat-23	EIT Hardware	Electrode arrangement and application	EIT Data Collection	EEG data	P23b_Z1	P23b_Z1.bdf	Zenodo	doi:10.5281/zenodo.1199630	https://doi.org/10.5281/zenodo.1199630	Data processing	UCL_Stroke_EIT_Dataset.mat	Zenodo	doi:10.5281/zenodo.1199674	https://doi.org/10.5281/zenodo.1199674	Haemorrhage
pat-23	EIT Hardware	Electrode arrangement and application	EIT Data Collection	EEG data	P23b_Z2	P23b_Z2.bdf	Zenodo	doi:10.5281/zenodo.1199630	https://doi.org/10.5281/zenodo.1199630	Data processing	UCL_Stroke_EIT_Dataset.mat	Zenodo	doi:10.5281/zenodo.1199674	https://doi.org/10.5281/zenodo.1199674	Haemorrhage
pat-23	EIT Hardware	Electrode arrangement and application	EIT Data Collection	EEG data	P23b_Z3	P23b_Z3.bdf	Zenodo	doi:10.5281/zenodo.1199630	https://doi.org/10.5281/zenodo.1199630	Data processing	UCL_Stroke_EIT_Dataset.mat	Zenodo	doi:10.5281/zenodo.1199674	https://doi.org/10.5281/zenodo.1199674	Haemorrhage
pat-24	EIT Hardware	Electrode arrangement and application	EIT Data Collection	EEG data	P24_MF1	P24_MF1.bdf	Zenodo	doi:10.5281/zenodo.1199630	https://doi.org/10.5281/zenodo.1199630	Data processing	UCL_Stroke_EIT_Dataset.mat	Zenodo	doi:10.5281/zenodo.1199674	https://doi.org/10.5281/zenodo.1199674	Haemorrhage
pat-24	EIT Hardware	Electrode arrangement and application	EIT Data Collection	EEG data	P24_TD1	P24_TD1.bdf	Zenodo	doi:10.5281/zenodo.1199630	https://doi.org/10.5281/zenodo.1199630	Data processing	UCL_Stroke_EIT_Dataset.mat	Zenodo	doi:10.5281/zenodo.1199674	https://doi.org/10.5281/zenodo.1199674	Haemorrhage
pat-24	EIT Hardware	Electrode arrangement and application	EIT Data Collection	EEG data	P24_Z1	P24_Z1.bdf	Zenodo	doi:10.5281/zenodo.1199630	https://doi.org/10.5281/zenodo.1199630	Data processing	UCL_Stroke_EIT_Dataset.mat	Zenodo	doi:10.5281/zenodo.1199674	https://doi.org/10.5281/zenodo.1199674	Haemorrhage
pat-24	EIT Hardware	Electrode arrangement and application	EIT Data Collection	EEG data	P24_Z2	P24_Z2.bdf	Zenodo	doi:10.5281/zenodo.1199630	https://doi.org/10.5281/zenodo.1199630	Data processing	UCL_Stroke_EIT_Dataset.mat	Zenodo	doi:10.5281/zenodo.1199674	https://doi.org/10.5281/zenodo.1199674	Haemorrhage
pat-24	EIT Hardware	Electrode arrangement and application	EIT Data Collection	EEG data	P24_Z3	P24_Z3.bdf	Zenodo	doi:10.5281/zenodo.1199630	https://doi.org/10.5281/zenodo.1199630	Data processing	UCL_Stroke_EIT_Dataset.mat	Zenodo	doi:10.5281/zenodo.1199674	https://doi.org/10.5281/zenodo.1199674	Haemorrhage
pat-24	EIT Hardware	Electrode arrangement and application	EIT Data Collection	EEG data	P24_Z4	P24_Z4.bdf	Zenodo	doi:10.5281/zenodo.1199630	https://doi.org/10.5281/zenodo.1199630	Data processing	UCL_Stroke_EIT_Dataset.mat	Zenodo	doi:10.5281/zenodo.1199674	https://doi.org/10.5281/zenodo.1199674	Haemorrhage
pat-25	EIT Hardware	Electrode arrangement and application	EIT Data Collection	EEG data	P25a_MF1	P25a_MF1.bdf	Zenodo	doi:10.5281/zenodo.1199630	https://doi.org/10.5281/zenodo.1199630	Data processing	UCL_Stroke_EIT_Dataset.mat	Zenodo	doi:10.5281/zenodo.1199674	https://doi.org/10.5281/zenodo.1199674	Ischaemia
pat-25	EIT Hardware	Electrode arrangement and application	EIT Data Collection	EEG data	P25a_TD1	P25a_TD1.bdf	Zenodo	doi:10.5281/zenodo.1199630	https://doi.org/10.5281/zenodo.1199630	Data processing	UCL_Stroke_EIT_Dataset.mat	Zenodo	doi:10.5281/zenodo.1199674	https://doi.org/10.5281/zenodo.1199674	Ischaemia
pat-25	EIT Hardware	Electrode arrangement and application	EIT Data Collection	EEG data	P25a_Z1	P25a_Z1.bdf	Zenodo	doi:10.5281/zenodo.1199630	https://doi.org/10.5281/zenodo.1199630	Data processing	UCL_Stroke_EIT_Dataset.mat	Zenodo	doi:10.5281/zenodo.1199674	https://doi.org/10.5281/zenodo.1199674	Ischaemia
pat-25	EIT Hardware	Electrode arrangement and application	EIT Data Collection	EEG data	P25a_Z2	P25a_Z2.bdf	Zenodo	doi:10.5281/zenodo.1199630	https://doi.org/10.5281/zenodo.1199630	Data processing	UCL_Stroke_EIT_Dataset.mat	Zenodo	doi:10.5281/zenodo.1199674	https://doi.org/10.5281/zenodo.1199674	Ischaemia
pat-25	EIT Hardware	Electrode arrangement and application	EIT Data Collection	EEG data	P25a_Z3	P25a_Z3.bdf	Zenodo	doi:10.5281/zenodo.1199630	https://doi.org/10.5281/zenodo.1199630	Data processing	UCL_Stroke_EIT_Dataset.mat	Zenodo	doi:10.5281/zenodo.1199674	https://doi.org/10.5281/zenodo.1199674	Ischaemia
pat-25	EIT Hardware	Electrode arrangement and application	EIT Data Collection	EEG data	P25a_Z4	P25a_Z4.bdf	Zenodo	doi:10.5281/zenodo.1199630	https://doi.org/10.5281/zenodo.1199630	Data processing	UCL_Stroke_EIT_Dataset.mat	Zenodo	doi:10.5281/zenodo.1199674	https://doi.org/10.5281/zenodo.1199674	Ischaemia
pat-25	EIT Hardware	Electrode arrangement and application	EIT Data Collection	EEG data	P25a_Z5	P25a_Z5.bdf	Zenodo	doi:10.5281/zenodo.1199630	https://doi.org/10.5281/zenodo.1199630	Data processing	UCL_Stroke_EIT_Dataset.mat	Zenodo	doi:10.5281/zenodo.1199674	https://doi.org/10.5281/zenodo.1199674	Ischaemia
pat-25	EIT Hardware	Electrode arrangement and application	EIT Data Collection	EEG data	P25a_Z6	P25a_Z6.bdf	Zenodo	doi:10.5281/zenodo.1199630	https://doi.org/10.5281/zenodo.1199630	Data processing	UCL_Stroke_EIT_Dataset.mat	Zenodo	doi:10.5281/zenodo.1199674	https://doi.org/10.5281/zenodo.1199674	Ischaemia
pat-25	EIT Hardware	Electrode arrangement and application	EIT Data Collection	EEG data	P25a_Z7	P25a_Z7.bdf	Zenodo	doi:10.5281/zenodo.1199630	https://doi.org/10.5281/zenodo.1199630	Data processing	UCL_Stroke_EIT_Dataset.mat	Zenodo	doi:10.5281/zenodo.1199674	https://doi.org/10.5281/zenodo.1199674	Ischaemia
pat-25	EIT Hardware	Electrode arrangement and application	EIT Data Collection	EEG data	P25a_Z8	P25a_Z8.bdf	Zenodo	doi:10.5281/zenodo.1199630	https://doi.org/10.5281/zenodo.1199630	Data processing	UCL_Stroke_EIT_Dataset.mat	Zenodo	doi:10.5281/zenodo.1199674	https://doi.org/10.5281/zenodo.1199674	Ischaemia
pat-25	EIT Hardware	Electrode arrangement and application	EIT Data Collection	EEG data	P25b_MF1	P25b_MF1.bdf	Zenodo	doi:10.5281/zenodo.1199630	https://doi.org/10.5281/zenodo.1199630	Data processing	UCL_Stroke_EIT_Dataset.mat	Zenodo	doi:10.5281/zenodo.1199674	https://doi.org/10.5281/zenodo.1199674	Ischaemia
pat-25	EIT Hardware	Electrode arrangement and application	EIT Data Collection	EEG data	P25b_TD1	P25b_TD1.bdf	Zenodo	doi:10.5281/zenodo.1199630	https://doi.org/10.5281/zenodo.1199630	Data processing	UCL_Stroke_EIT_Dataset.mat	Zenodo	doi:10.5281/zenodo.1199674	https://doi.org/10.5281/zenodo.1199674	Ischaemia
pat-25	EIT Hardware	Electrode arrangement and application	EIT Data Collection	EEG data	P25b_Z1	P25b_Z1.bdf	Zenodo	doi:10.5281/zenodo.1199630	https://doi.org/10.5281/zenodo.1199630	Data processing	UCL_Stroke_EIT_Dataset.mat	Zenodo	doi:10.5281/zenodo.1199674	https://doi.org/10.5281/zenodo.1199674	Ischaemia
pat-25	EIT Hardware	Electrode arrangement and application	EIT Data Collection	EEG data	P25b_Z2	P25b_Z2.bdf	Zenodo	doi:10.5281/zenodo.1199630	https://doi.org/10.5281/zenodo.1199630	Data processing	UCL_Stroke_EIT_Dataset.mat	Zenodo	doi:10.5281/zenodo.1199674	https://doi.org/10.5281/zenodo.1199674	Ischaemia
pat-25	EIT Hardware	Electrode arrangement and application	EIT Data Collection	EEG data	P25b_Z3	P25b_Z3.bdf	Zenodo	doi:10.5281/zenodo.1199630	https://doi.org/10.5281/zenodo.1199630	Data processing	UCL_Stroke_EIT_Dataset.mat	Zenodo	doi:10.5281/zenodo.1199674	https://doi.org/10.5281/zenodo.1199674	Ischaemia
pat-25	EIT Hardware	Electrode arrangement and application	EIT Data Collection	EEG data	P25b_Z4	P25b_Z4.bdf	Zenodo	doi:10.5281/zenodo.1199630	https://doi.org/10.5281/zenodo.1199630	Data processing	UCL_Stroke_EIT_Dataset.mat	Zenodo	doi:10.5281/zenodo.1199674	https://doi.org/10.5281/zenodo.1199674	Ischaemia
pat-26	EIT Hardware	Electrode arrangement and application	EIT Data Collection	EEG data	P26_MF1	P26_MF1.bdf	Zenodo	doi:10.5281/zenodo.1199630	https://doi.org/10.5281/zenodo.1199630	Data processing	UCL_Stroke_EIT_Dataset.mat	Zenodo	doi:10.5281/zenodo.1199674	https://doi.org/10.5281/zenodo.1199674	Ischaemia
pat-26	EIT Hardware	Electrode arrangement and application	EIT Data Collection	EEG data	P26_TD1	P26_TD1.bdf	Zenodo	doi:10.5281/zenodo.1199630	https://doi.org/10.5281/zenodo.1199630	Data processing	UCL_Stroke_EIT_Dataset.mat	Zenodo	doi:10.5281/zenodo.1199674	https://doi.org/10.5281/zenodo.1199674	Ischaemia
pat-26	EIT Hardware	Electrode arrangement and application	EIT Data Collection	EEG data	P26_Z1	P26_Z1.bdf	Zenodo	doi:10.5281/zenodo.1199630	https://doi.org/10.5281/zenodo.1199630	Data processing	UCL_Stroke_EIT_Dataset.mat	Zenodo	doi:10.5281/zenodo.1199674	https://doi.org/10.5281/zenodo.1199674	Ischaemia
pat-26	EIT Hardware	Electrode arrangement and application	EIT Data Collection	EEG data	P26_Z2	P26_Z2.bdf	Zenodo	doi:10.5281/zenodo.1199630	https://doi.org/10.5281/zenodo.1199630	Data processing	UCL_Stroke_EIT_Dataset.mat	Zenodo	doi:10.5281/zenodo.1199674	https://doi.org/10.5281/zenodo.1199674	Ischaemia
pat-26	EIT Hardware	Electrode arrangement and application	EIT Data Collection	EEG data	P26_Z3	P26_Z3.bdf	Zenodo	doi:10.5281/zenodo.1199630	https://doi.org/10.5281/zenodo.1199630	Data processing	UCL_Stroke_EIT_Dataset.mat	Zenodo	doi:10.5281/zenodo.1199674	https://doi.org/10.5281/zenodo.1199674	Ischaemia
sub-01	EIT Hardware	Electrode arrangement and application	EIT Data Collection	EEG data	S1a_MF1	S1a_MF1.bdf	Zenodo	doi:10.5281/zenodo.1199523	https://doi.org/10.5281/zenodo.1199523	Data processing	UCL_Stroke_EIT_Dataset.mat	Zenodo	doi:10.5281/zenodo.1199674	https://doi.org/10.5281/zenodo.1199674	Healthy
sub-01	EIT Hardware	Electrode arrangement and application	EIT Data Collection	EEG data	S1a_TD1	S1a_TD1.bdf	Zenodo	doi:10.5281/zenodo.1199523	https://doi.org/10.5281/zenodo.1199523	Data processing	UCL_Stroke_EIT_Dataset.mat	Zenodo	doi:10.5281/zenodo.1199674	https://doi.org/10.5281/zenodo.1199674	Healthy
sub-01	EIT Hardware	Electrode arrangement and application	EIT Data Collection	EEG data	S1a_Z1	S1a_Z1.bdf	Zenodo	doi:10.5281/zenodo.1199523	https://doi.org/10.5281/zenodo.1199523	Data processing	UCL_Stroke_EIT_Dataset.mat	Zenodo	doi:10.5281/zenodo.1199674	https://doi.org/10.5281/zenodo.1199674	Healthy
sub-01	EIT Hardware	Electrode arrangement and application	EIT Data Collection	EEG data	S1a_Z2	S1a_Z2.bdf	Zenodo	doi:10.5281/zenodo.1199523	https://doi.org/10.5281/zenodo.1199523	Data processing	UCL_Stroke_EIT_Dataset.mat	Zenodo	doi:10.5281/zenodo.1199674	https://doi.org/10.5281/zenodo.1199674	Healthy
sub-01	EIT Hardware	Electrode arrangement and application	EIT Data Collection	EEG data	S1a_Z3	S1a_Z3.bdf	Zenodo	doi:10.5281/zenodo.1199523	https://doi.org/10.5281/zenodo.1199523	Data processing	UCL_Stroke_EIT_Dataset.mat	Zenodo	doi:10.5281/zenodo.1199674	https://doi.org/10.5281/zenodo.1199674	Healthy
sub-01	EIT Hardware	Electrode arrangement and application	EIT Data Collection	EEG data	S1a_Z4	S1a_Z4.bdf	Zenodo	doi:10.5281/zenodo.1199523	https://doi.org/10.5281/zenodo.1199523	Data processing	UCL_Stroke_EIT_Dataset.mat	Zenodo	doi:10.5281/zenodo.1199674	https://doi.org/10.5281/zenodo.1199674	Healthy
sub-01	EIT Hardware	Electrode arrangement and application	EIT Data Collection	EEG data	S1b_MF1	S1b_MF1.bdf	Zenodo	doi:10.5281/zenodo.1199523	https://doi.org/10.5281/zenodo.1199523	Data processing	UCL_Stroke_EIT_Dataset.mat	Zenodo	doi:10.5281/zenodo.1199674	https://doi.org/10.5281/zenodo.1199674	Healthy
sub-01	EIT Hardware	Electrode arrangement and application	EIT Data Collection	EEG data	S1b_TD1	S1b_TD1.bdf	Zenodo	doi:10.5281/zenodo.1199523	https://doi.org/10.5281/zenodo.1199523	Data processing	UCL_Stroke_EIT_Dataset.mat	Zenodo	doi:10.5281/zenodo.1199674	https://doi.org/10.5281/zenodo.1199674	Healthy
sub-01	EIT Hardware	Electrode arrangement and application	EIT Data Collection	EEG data	S1b_Z1	S1b_Z1.bdf	Zenodo	doi:10.5281/zenodo.1199523	https://doi.org/10.5281/zenodo.1199523	Data processing	UCL_Stroke_EIT_Dataset.mat	Zenodo	doi:10.5281/zenodo.1199674	https://doi.org/10.5281/zenodo.1199674	Healthy
sub-01	EIT Hardware	Electrode arrangement and application	EIT Data Collection	EEG data	S1b_Z2	S1b_Z2.bdf	Zenodo	doi:10.5281/zenodo.1199523	https://doi.org/10.5281/zenodo.1199523	Data processing	UCL_Stroke_EIT_Dataset.mat	Zenodo	doi:10.5281/zenodo.1199674	https://doi.org/10.5281/zenodo.1199674	Healthy
sub-01	EIT Hardware	Electrode arrangement and application	EIT Data Collection	EEG data	S1b_Z3	S1b_Z3.bdf	Zenodo	doi:10.5281/zenodo.1199523	https://doi.org/10.5281/zenodo.1199523	Data processing	UCL_Stroke_EIT_Dataset.mat	Zenodo	doi:10.5281/zenodo.1199674	https://doi.org/10.5281/zenodo.1199674	Healthy
sub-01	EIT Hardware	Electrode arrangement and application	EIT Data Collection	EEG data	S1b_Z4	S1b_Z4.bdf	Zenodo	doi:10.5281/zenodo.1199523	https://doi.org/10.5281/zenodo.1199523	Data processing	UCL_Stroke_EIT_Dataset.mat	Zenodo	doi:10.5281/zenodo.1199674	https://doi.org/10.5281/zenodo.1199674	Healthy
sub-02	EIT Hardware	Electrode arrangement and application	EIT Data Collection	EEG data	S2a_MF1	S2a_MF1.bdf	Zenodo	doi:10.5281/zenodo.1199523	https://doi.org/10.5281/zenodo.1199523	Data processing	UCL_Stroke_EIT_Dataset.mat	Zenodo	doi:10.5281/zenodo.1199674	https://doi.org/10.5281/zenodo.1199674	Healthy
sub-02	EIT Hardware	Electrode arrangement and application	EIT Data Collection	EEG data	S2a_TD1	S2a_TD1.bdf	Zenodo	doi:10.5281/zenodo.1199523	https://doi.org/10.5281/zenodo.1199523	Data processing	UCL_Stroke_EIT_Dataset.mat	Zenodo	doi:10.5281/zenodo.1199674	https://doi.org/10.5281/zenodo.1199674	Healthy
sub-02	EIT Hardware	Electrode arrangement and application	EIT Data Collection	EEG data	S2a_Z1	S2a_Z1.bdf	Zenodo	doi:10.5281/zenodo.1199523	https://doi.org/10.5281/zenodo.1199523	Data processing	UCL_Stroke_EIT_Dataset.mat	Zenodo	doi:10.5281/zenodo.1199674	https://doi.org/10.5281/zenodo.1199674	Healthy
sub-02	EIT Hardware	Electrode arrangement and application	EIT Data Collection	EEG data	S2a_Z2	S2a_Z2.bdf	Zenodo	doi:10.5281/zenodo.1199523	https://doi.org/10.5281/zenodo.1199523	Data processing	UCL_Stroke_EIT_Dataset.mat	Zenodo	doi:10.5281/zenodo.1199674	https://doi.org/10.5281/zenodo.1199674	Healthy
sub-02	EIT Hardware	Electrode arrangement and application	EIT Data Collection	EEG data	S2a_Z3	S2a_Z3.bdf	Zenodo	doi:10.5281/zenodo.1199523	https://doi.org/10.5281/zenodo.1199523	Data processing	UCL_Stroke_EIT_Dataset.mat	Zenodo	doi:10.5281/zenodo.1199674	https://doi.org/10.5281/zenodo.1199674	Healthy
sub-02	EIT Hardware	Electrode arrangement and application	EIT Data Collection	EEG data	S2a_Z4	S2a_Z4.bdf	Zenodo	doi:10.5281/zenodo.1199523	https://doi.org/10.5281/zenodo.1199523	Data processing	UCL_Stroke_EIT_Dataset.mat	Zenodo	doi:10.5281/zenodo.1199674	https://doi.org/10.5281/zenodo.1199674	Healthy
sub-02	EIT Hardware	Electrode arrangement and application	EIT Data Collection	EEG data	S2b_MF1	S2b_MF1.bdf	Zenodo	doi:10.5281/zenodo.1199523	https://doi.org/10.5281/zenodo.1199523	Data processing	UCL_Stroke_EIT_Dataset.mat	Zenodo	doi:10.5281/zenodo.1199674	https://doi.org/10.5281/zenodo.1199674	Healthy
sub-02	EIT Hardware	Electrode arrangement and application	EIT Data Collection	EEG data	S2b_TD1	S2b_TD1.bdf	Zenodo	doi:10.5281/zenodo.1199523	https://doi.org/10.5281/zenodo.1199523	Data processing	UCL_Stroke_EIT_Dataset.mat	Zenodo	doi:10.5281/zenodo.1199674	https://doi.org/10.5281/zenodo.1199674	Healthy
sub-02	EIT Hardware	Electrode arrangement and application	EIT Data Collection	EEG data	S2b_Z1	S2b_Z1.bdf	Zenodo	doi:10.5281/zenodo.1199523	https://doi.org/10.5281/zenodo.1199523	Data processing	UCL_Stroke_EIT_Dataset.mat	Zenodo	doi:10.5281/zenodo.1199674	https://doi.org/10.5281/zenodo.1199674	Healthy
sub-02	EIT Hardware	Electrode arrangement and application	EIT Data Collection	EEG data	S2b_Z2	S2b_Z2.bdf	Zenodo	doi:10.5281/zenodo.1199523	https://doi.org/10.5281/zenodo.1199523	Data processing	UCL_Stroke_EIT_Dataset.mat	Zenodo	doi:10.5281/zenodo.1199674	https://doi.org/10.5281/zenodo.1199674	Healthy
sub-02	EIT Hardware	Electrode arrangement and application	EIT Data Collection	EEG data	S2b_Z3	S2b_Z3.bdf	Zenodo	doi:10.5281/zenodo.1199523	https://doi.org/10.5281/zenodo.1199523	Data processing	UCL_Stroke_EIT_Dataset.mat	Zenodo	doi:10.5281/zenodo.1199674	https://doi.org/10.5281/zenodo.1199674	Healthy
sub-03	EIT Hardware	Electrode arrangement and application	EIT Data Collection	EEG data	S3a_MF1	S3a_MF1.bdf	Zenodo	doi:10.5281/zenodo.1199523	https://doi.org/10.5281/zenodo.1199523	Data processing	UCL_Stroke_EIT_Dataset.mat	Zenodo	doi:10.5281/zenodo.1199674	https://doi.org/10.5281/zenodo.1199674	Healthy
sub-03	EIT Hardware	Electrode arrangement and application	EIT Data Collection	EEG data	S3a_TD1	S3a_TD1.bdf	Zenodo	doi:10.5281/zenodo.1199523	https://doi.org/10.5281/zenodo.1199523	Data processing	UCL_Stroke_EIT_Dataset.mat	Zenodo	doi:10.5281/zenodo.1199674	https://doi.org/10.5281/zenodo.1199674	Healthy
sub-03	EIT Hardware	Electrode arrangement and application	EIT Data Collection	EEG data	S3a_Z1	S3a_Z1.bdf	Zenodo	doi:10.5281/zenodo.1199523	https://doi.org/10.5281/zenodo.1199523	Data processing	UCL_Stroke_EIT_Dataset.mat	Zenodo	doi:10.5281/zenodo.1199674	https://doi.org/10.5281/zenodo.1199674	Healthy
sub-03	EIT Hardware	Electrode arrangement and application	EIT Data Collection	EEG data	S3a_Z2	S3a_Z2.bdf	Zenodo	doi:10.5281/zenodo.1199523	https://doi.org/10.5281/zenodo.1199523	Data processing	UCL_Stroke_EIT_Dataset.mat	Zenodo	doi:10.5281/zenodo.1199674	https://doi.org/10.5281/zenodo.1199674	Healthy
sub-03	EIT Hardware	Electrode arrangement and application	EIT Data Collection	EEG data	S3a_Z3	S3a_Z3.bdf	Zenodo	doi:10.5281/zenodo.1199523	https://doi.org/10.5281/zenodo.1199523	Data processing	UCL_Stroke_EIT_Dataset.mat	Zenodo	doi:10.5281/zenodo.1199674	https://doi.org/10.5281/zenodo.1199674	Healthy
sub-03	EIT Hardware	Electrode arrangement and application	EIT Data Collection	EEG data	S3a_Z4	S3a_Z4.bdf	Zenodo	doi:10.5281/zenodo.1199523	https://doi.org/10.5281/zenodo.1199523	Data processing	UCL_Stroke_EIT_Dataset.mat	Zenodo	doi:10.5281/zenodo.1199674	https://doi.org/10.5281/zenodo.1199674	Healthy
sub-03	EIT Hardware	Electrode arrangement and application	EIT Data Collection	EEG data	S3b_MF1	S3b_MF1.bdf	Zenodo	doi:10.5281/zenodo.1199523	https://doi.org/10.5281/zenodo.1199523	Data processing	UCL_Stroke_EIT_Dataset.mat	Zenodo	doi:10.5281/zenodo.1199674	https://doi.org/10.5281/zenodo.1199674	Healthy
sub-03	EIT Hardware	Electrode arrangement and application	EIT Data Collection	EEG data	S3b_TD1	S3b_TD1.bdf	Zenodo	doi:10.5281/zenodo.1199523	https://doi.org/10.5281/zenodo.1199523	Data processing	UCL_Stroke_EIT_Dataset.mat	Zenodo	doi:10.5281/zenodo.1199674	https://doi.org/10.5281/zenodo.1199674	Healthy
sub-03	EIT Hardware	Electrode arrangement and application	EIT Data Collection	EEG data	S3b_Z1	S3b_Z1.bdf	Zenodo	doi:10.5281/zenodo.1199523	https://doi.org/10.5281/zenodo.1199523	Data processing	UCL_Stroke_EIT_Dataset.mat	Zenodo	doi:10.5281/zenodo.1199674	https://doi.org/10.5281/zenodo.1199674	Healthy
sub-03	EIT Hardware	Electrode arrangement and application	EIT Data Collection	EEG data	S3b_Z2	S3b_Z2.bdf	Zenodo	doi:10.5281/zenodo.1199523	https://doi.org/10.5281/zenodo.1199523	Data processing	UCL_Stroke_EIT_Dataset.mat	Zenodo	doi:10.5281/zenodo.1199674	https://doi.org/10.5281/zenodo.1199674	Healthy
sub-03	EIT Hardware	Electrode arrangement and application	EIT Data Collection	EEG data	S3b_Z3	S3b_Z3.bdf	Zenodo	doi:10.5281/zenodo.1199523	https://doi.org/10.5281/zenodo.1199523	Data processing	UCL_Stroke_EIT_Dataset.mat	Zenodo	doi:10.5281/zenodo.1199674	https://doi.org/10.5281/zenodo.1199674	Healthy
sub-04	EIT Hardware	Electrode arrangement and application	EIT Data Collection	EEG data	S4a_MF1	S4a_MF1.bdf	Zenodo	doi:10.5281/zenodo.1199523	https://doi.org/10.5281/zenodo.1199523	Data processing	UCL_Stroke_EIT_Dataset.mat	Zenodo	doi:10.5281/zenodo.1199674	https://doi.org/10.5281/zenodo.1199674	Healthy
sub-04	EIT Hardware	Electrode arrangement and application	EIT Data Collection	EEG data	S4a_TD2	S4a_TD2.bdf	Zenodo	doi:10.5281/zenodo.1199523	https://doi.org/10.5281/zenodo.1199523	Data processing	UCL_Stroke_EIT_Dataset.mat	Zenodo	doi:10.5281/zenodo.1199674	https://doi.org/10.5281/zenodo.1199674	Healthy
sub-04	EIT Hardware	Electrode arrangement and application	EIT Data Collection	EEG data	S4a_Z1	S4a_Z1.bdf	Zenodo	doi:10.5281/zenodo.1199523	https://doi.org/10.5281/zenodo.1199523	Data processing	UCL_Stroke_EIT_Dataset.mat	Zenodo	doi:10.5281/zenodo.1199674	https://doi.org/10.5281/zenodo.1199674	Healthy
sub-04	EIT Hardware	Electrode arrangement and application	EIT Data Collection	EEG data	S4a_Z2	S4a_Z2.bdf	Zenodo	doi:10.5281/zenodo.1199523	https://doi.org/10.5281/zenodo.1199523	Data processing	UCL_Stroke_EIT_Dataset.mat	Zenodo	doi:10.5281/zenodo.1199674	https://doi.org/10.5281/zenodo.1199674	Healthy
sub-04	EIT Hardware	Electrode arrangement and application	EIT Data Collection	EEG data	S4a_Z3	S4a_Z3.bdf	Zenodo	doi:10.5281/zenodo.1199523	https://doi.org/10.5281/zenodo.1199523	Data processing	UCL_Stroke_EIT_Dataset.mat	Zenodo	doi:10.5281/zenodo.1199674	https://doi.org/10.5281/zenodo.1199674	Healthy
sub-04	EIT Hardware	Electrode arrangement and application	EIT Data Collection	EEG data	S4a_Z4	S4a_Z4.bdf	Zenodo	doi:10.5281/zenodo.1199523	https://doi.org/10.5281/zenodo.1199523	Data processing	UCL_Stroke_EIT_Dataset.mat	Zenodo	doi:10.5281/zenodo.1199674	https://doi.org/10.5281/zenodo.1199674	Healthy
sub-04	EIT Hardware	Electrode arrangement and application	EIT Data Collection	EEG data	S4a_Z5	S4a_Z5.bdf	Zenodo	doi:10.5281/zenodo.1199523	https://doi.org/10.5281/zenodo.1199523	Data processing	UCL_Stroke_EIT_Dataset.mat	Zenodo	doi:10.5281/zenodo.1199674	https://doi.org/10.5281/zenodo.1199674	Healthy
sub-04	EIT Hardware	Electrode arrangement and application	EIT Data Collection	EEG data	S4b_MF1	S4b_MF1.bdf	Zenodo	doi:10.5281/zenodo.1199523	https://doi.org/10.5281/zenodo.1199523	Data processing	UCL_Stroke_EIT_Dataset.mat	Zenodo	doi:10.5281/zenodo.1199674	https://doi.org/10.5281/zenodo.1199674	Healthy
sub-04	EIT Hardware	Electrode arrangement and application	EIT Data Collection	EEG data	S4b_TD1	S4b_TD1.bdf	Zenodo	doi:10.5281/zenodo.1199523	https://doi.org/10.5281/zenodo.1199523	Data processing	UCL_Stroke_EIT_Dataset.mat	Zenodo	doi:10.5281/zenodo.1199674	https://doi.org/10.5281/zenodo.1199674	Healthy
sub-04	EIT Hardware	Electrode arrangement and application	EIT Data Collection	EEG data	S4b_Z1	S4b_Z1.bdf	Zenodo	doi:10.5281/zenodo.1199523	https://doi.org/10.5281/zenodo.1199523	Data processing	UCL_Stroke_EIT_Dataset.mat	Zenodo	doi:10.5281/zenodo.1199674	https://doi.org/10.5281/zenodo.1199674	Healthy
sub-04	EIT Hardware	Electrode arrangement and application	EIT Data Collection	EEG data	S4b_Z2	S4b_Z2.bdf	Zenodo	doi:10.5281/zenodo.1199523	https://doi.org/10.5281/zenodo.1199523	Data processing	UCL_Stroke_EIT_Dataset.mat	Zenodo	doi:10.5281/zenodo.1199674	https://doi.org/10.5281/zenodo.1199674	Healthy
sub-05	EIT Hardware	Electrode arrangement and application	EIT Data Collection	EEG data	S5a_MF1	S5a_MF1.bdf	Zenodo	doi:10.5281/zenodo.1199523	https://doi.org/10.5281/zenodo.1199523	Data processing	UCL_Stroke_EIT_Dataset.mat	Zenodo	doi:10.5281/zenodo.1199674	https://doi.org/10.5281/zenodo.1199674	Healthy
sub-05	EIT Hardware	Electrode arrangement and application	EIT Data Collection	EEG data	S5a_TD1	S5a_TD1.bdf	Zenodo	doi:10.5281/zenodo.1199523	https://doi.org/10.5281/zenodo.1199523	Data processing	UCL_Stroke_EIT_Dataset.mat	Zenodo	doi:10.5281/zenodo.1199674	https://doi.org/10.5281/zenodo.1199674	Healthy
sub-05	EIT Hardware	Electrode arrangement and application	EIT Data Collection	EEG data	S5a_Z1	S5a_Z1.bdf	Zenodo	doi:10.5281/zenodo.1199523	https://doi.org/10.5281/zenodo.1199523	Data processing	UCL_Stroke_EIT_Dataset.mat	Zenodo	doi:10.5281/zenodo.1199674	https://doi.org/10.5281/zenodo.1199674	Healthy
sub-05	EIT Hardware	Electrode arrangement and application	EIT Data Collection	EEG data	S5a_Z2	S5a_Z2.bdf	Zenodo	doi:10.5281/zenodo.1199523	https://doi.org/10.5281/zenodo.1199523	Data processing	UCL_Stroke_EIT_Dataset.mat	Zenodo	doi:10.5281/zenodo.1199674	https://doi.org/10.5281/zenodo.1199674	Healthy
sub-05	EIT Hardware	Electrode arrangement and application	EIT Data Collection	EEG data	S5a_Z3	S5a_Z3.bdf	Zenodo	doi:10.5281/zenodo.1199523	https://doi.org/10.5281/zenodo.1199523	Data processing	UCL_Stroke_EIT_Dataset.mat	Zenodo	doi:10.5281/zenodo.1199674	https://doi.org/10.5281/zenodo.1199674	Healthy
sub-05	EIT Hardware	Electrode arrangement and application	EIT Data Collection	EEG data	S5a_Z4	S5a_Z4.bdf	Zenodo	doi:10.5281/zenodo.1199523	https://doi.org/10.5281/zenodo.1199523	Data processing	UCL_Stroke_EIT_Dataset.mat	Zenodo	doi:10.5281/zenodo.1199674	https://doi.org/10.5281/zenodo.1199674	Healthy
sub-05	EIT Hardware	Electrode arrangement and application	EIT Data Collection	EEG data	S5b_MF1	S5b_MF1.bdf	Zenodo	doi:10.5281/zenodo.1199523	https://doi.org/10.5281/zenodo.1199523	Data processing	UCL_Stroke_EIT_Dataset.mat	Zenodo	doi:10.5281/zenodo.1199674	https://doi.org/10.5281/zenodo.1199674	Healthy
sub-05	EIT Hardware	Electrode arrangement and application	EIT Data Collection	EEG data	S5b_TD1	S5b_TD1.bdf	Zenodo	doi:10.5281/zenodo.1199523	https://doi.org/10.5281/zenodo.1199523	Data processing	UCL_Stroke_EIT_Dataset.mat	Zenodo	doi:10.5281/zenodo.1199674	https://doi.org/10.5281/zenodo.1199674	Healthy
sub-05	EIT Hardware	Electrode arrangement and application	EIT Data Collection	EEG data	S5b_Z1	S5b_Z1.bdf	Zenodo	doi:10.5281/zenodo.1199523	https://doi.org/10.5281/zenodo.1199523	Data processing	UCL_Stroke_EIT_Dataset.mat	Zenodo	doi:10.5281/zenodo.1199674	https://doi.org/10.5281/zenodo.1199674	Healthy
sub-05	EIT Hardware	Electrode arrangement and application	EIT Data Collection	EEG data	S5b_Z2	S5b_Z2.bdf	Zenodo	doi:10.5281/zenodo.1199523	https://doi.org/10.5281/zenodo.1199523	Data processing	UCL_Stroke_EIT_Dataset.mat	Zenodo	doi:10.5281/zenodo.1199674	https://doi.org/10.5281/zenodo.1199674	Healthy
sub-05	EIT Hardware	Electrode arrangement and application	EIT Data Collection	EEG data	S5b_Z3	S5b_Z3.bdf	Zenodo	doi:10.5281/zenodo.1199523	https://doi.org/10.5281/zenodo.1199523	Data processing	UCL_Stroke_EIT_Dataset.mat	Zenodo	doi:10.5281/zenodo.1199674	https://doi.org/10.5281/zenodo.1199674	Healthy
sub-06	EIT Hardware	Electrode arrangement and application	EIT Data Collection	EEG data	S6a_MF1	S6a_MF1.bdf	Zenodo	doi:10.5281/zenodo.1199523	https://doi.org/10.5281/zenodo.1199523	Data processing	UCL_Stroke_EIT_Dataset.mat	Zenodo	doi:10.5281/zenodo.1199674	https://doi.org/10.5281/zenodo.1199674	Healthy
sub-06	EIT Hardware	Electrode arrangement and application	EIT Data Collection	EEG data	S6a_TD1	S6a_TD1.bdf	Zenodo	doi:10.5281/zenodo.1199523	https://doi.org/10.5281/zenodo.1199523	Data processing	UCL_Stroke_EIT_Dataset.mat	Zenodo	doi:10.5281/zenodo.1199674	https://doi.org/10.5281/zenodo.1199674	Healthy
sub-06	EIT Hardware	Electrode arrangement and application	EIT Data Collection	EEG data	S6a_Z1	S6a_Z1.bdf	Zenodo	doi:10.5281/zenodo.1199523	https://doi.org/10.5281/zenodo.1199523	Data processing	UCL_Stroke_EIT_Dataset.mat	Zenodo	doi:10.5281/zenodo.1199674	https://doi.org/10.5281/zenodo.1199674	Healthy
sub-06	EIT Hardware	Electrode arrangement and application	EIT Data Collection	EEG data	S6a_Z2	S6a_Z2.bdf	Zenodo	doi:10.5281/zenodo.1199523	https://doi.org/10.5281/zenodo.1199523	Data processing	UCL_Stroke_EIT_Dataset.mat	Zenodo	doi:10.5281/zenodo.1199674	https://doi.org/10.5281/zenodo.1199674	Healthy
sub-06	EIT Hardware	Electrode arrangement and application	EIT Data Collection	EEG data	S6a_Z3	S6a_Z3.bdf	Zenodo	doi:10.5281/zenodo.1199523	https://doi.org/10.5281/zenodo.1199523	Data processing	UCL_Stroke_EIT_Dataset.mat	Zenodo	doi:10.5281/zenodo.1199674	https://doi.org/10.5281/zenodo.1199674	Healthy
sub-06	EIT Hardware	Electrode arrangement and application	EIT Data Collection	EEG data	S6b_MF1	S6b_MF1.bdf	Zenodo	doi:10.5281/zenodo.1199523	https://doi.org/10.5281/zenodo.1199523	Data processing	UCL_Stroke_EIT_Dataset.mat	Zenodo	doi:10.5281/zenodo.1199674	https://doi.org/10.5281/zenodo.1199674	Healthy
sub-06	EIT Hardware	Electrode arrangement and application	EIT Data Collection	EEG data	S6b_TD1	S6b_TD1.bdf	Zenodo	doi:10.5281/zenodo.1199523	https://doi.org/10.5281/zenodo.1199523	Data processing	UCL_Stroke_EIT_Dataset.mat	Zenodo	doi:10.5281/zenodo.1199674	https://doi.org/10.5281/zenodo.1199674	Healthy
sub-06	EIT Hardware	Electrode arrangement and application	EIT Data Collection	EEG data	S6b_Z1	S6b_Z1.bdf	Zenodo	doi:10.5281/zenodo.1199523	https://doi.org/10.5281/zenodo.1199523	Data processing	UCL_Stroke_EIT_Dataset.mat	Zenodo	doi:10.5281/zenodo.1199674	https://doi.org/10.5281/zenodo.1199674	Healthy
sub-06	EIT Hardware	Electrode arrangement and application	EIT Data Collection	EEG data	S6b_Z2	S6b_Z2.bdf	Zenodo	doi:10.5281/zenodo.1199523	https://doi.org/10.5281/zenodo.1199523	Data processing	UCL_Stroke_EIT_Dataset.mat	Zenodo	doi:10.5281/zenodo.1199674	https://doi.org/10.5281/zenodo.1199674	Healthy
sub-06	EIT Hardware	Electrode arrangement and application	EIT Data Collection	EEG data	S6b_Z3	S6b_Z3.bdf	Zenodo	doi:10.5281/zenodo.1199523	https://doi.org/10.5281/zenodo.1199523	Data processing	UCL_Stroke_EIT_Dataset.mat	Zenodo	doi:10.5281/zenodo.1199674	https://doi.org/10.5281/zenodo.1199674	Healthy
sub-07	EIT Hardware	Electrode arrangement and application	EIT Data Collection	EEG data	S7a_MF1	S7a_MF1.bdf	Zenodo	doi:10.5281/zenodo.1199523	https://doi.org/10.5281/zenodo.1199523	Data processing	UCL_Stroke_EIT_Dataset.mat	Zenodo	doi:10.5281/zenodo.1199674	https://doi.org/10.5281/zenodo.1199674	Healthy
sub-07	EIT Hardware	Electrode arrangement and application	EIT Data Collection	EEG data	S7a_TD1	S7a_TD1.bdf	Zenodo	doi:10.5281/zenodo.1199523	https://doi.org/10.5281/zenodo.1199523	Data processing	UCL_Stroke_EIT_Dataset.mat	Zenodo	doi:10.5281/zenodo.1199674	https://doi.org/10.5281/zenodo.1199674	Healthy
sub-07	EIT Hardware	Electrode arrangement and application	EIT Data Collection	EEG data	S7a_Z1	S7a_Z1.bdf	Zenodo	doi:10.5281/zenodo.1199523	https://doi.org/10.5281/zenodo.1199523	Data processing	UCL_Stroke_EIT_Dataset.mat	Zenodo	doi:10.5281/zenodo.1199674	https://doi.org/10.5281/zenodo.1199674	Healthy
sub-07	EIT Hardware	Electrode arrangement and application	EIT Data Collection	EEG data	S7a_Z2	S7a_Z2.bdf	Zenodo	doi:10.5281/zenodo.1199523	https://doi.org/10.5281/zenodo.1199523	Data processing	UCL_Stroke_EIT_Dataset.mat	Zenodo	doi:10.5281/zenodo.1199674	https://doi.org/10.5281/zenodo.1199674	Healthy
sub-07	EIT Hardware	Electrode arrangement and application	EIT Data Collection	EEG data	S7a_Z3	S7a_Z3.bdf	Zenodo	doi:10.5281/zenodo.1199523	https://doi.org/10.5281/zenodo.1199523	Data processing	UCL_Stroke_EIT_Dataset.mat	Zenodo	doi:10.5281/zenodo.1199674	https://doi.org/10.5281/zenodo.1199674	Healthy
sub-07	EIT Hardware	Electrode arrangement and application	EIT Data Collection	EEG data	S7b_MF1	S7b_MF1.bdf	Zenodo	doi:10.5281/zenodo.1199523	https://doi.org/10.5281/zenodo.1199523	Data processing	UCL_Stroke_EIT_Dataset.mat	Zenodo	doi:10.5281/zenodo.1199674	https://doi.org/10.5281/zenodo.1199674	Healthy
sub-07	EIT Hardware	Electrode arrangement and application	EIT Data Collection	EEG data	S7b_TD1	S7b_TD1.bdf	Zenodo	doi:10.5281/zenodo.1199523	https://doi.org/10.5281/zenodo.1199523	Data processing	UCL_Stroke_EIT_Dataset.mat	Zenodo	doi:10.5281/zenodo.1199674	https://doi.org/10.5281/zenodo.1199674	Healthy
sub-07	EIT Hardware	Electrode arrangement and application	EIT Data Collection	EEG data	S7b_Z1	S7b_Z1.bdf	Zenodo	doi:10.5281/zenodo.1199523	https://doi.org/10.5281/zenodo.1199523	Data processing	UCL_Stroke_EIT_Dataset.mat	Zenodo	doi:10.5281/zenodo.1199674	https://doi.org/10.5281/zenodo.1199674	Healthy
sub-07	EIT Hardware	Electrode arrangement and application	EIT Data Collection	EEG data	S7b_Z2	S7b_Z2.bdf	Zenodo	doi:10.5281/zenodo.1199523	https://doi.org/10.5281/zenodo.1199523	Data processing	UCL_Stroke_EIT_Dataset.mat	Zenodo	doi:10.5281/zenodo.1199674	https://doi.org/10.5281/zenodo.1199674	Healthy
sub-08	EIT Hardware	Electrode arrangement and application	EIT Data Collection	EEG data	S8a_MF1	S8a_MF1.bdf	Zenodo	doi:10.5281/zenodo.1199523	https://doi.org/10.5281/zenodo.1199523	Data processing	UCL_Stroke_EIT_Dataset.mat	Zenodo	doi:10.5281/zenodo.1199674	https://doi.org/10.5281/zenodo.1199674	Healthy
sub-08	EIT Hardware	Electrode arrangement and application	EIT Data Collection	EEG data	S8a_TD1	S8a_TD1.bdf	Zenodo	doi:10.5281/zenodo.1199523	https://doi.org/10.5281/zenodo.1199523	Data processing	UCL_Stroke_EIT_Dataset.mat	Zenodo	doi:10.5281/zenodo.1199674	https://doi.org/10.5281/zenodo.1199674	Healthy
sub-08	EIT Hardware	Electrode arrangement and application	EIT Data Collection	EEG data	S8a_Z1	S8a_Z1.bdf	Zenodo	doi:10.5281/zenodo.1199523	https://doi.org/10.5281/zenodo.1199523	Data processing	UCL_Stroke_EIT_Dataset.mat	Zenodo	doi:10.5281/zenodo.1199674	https://doi.org/10.5281/zenodo.1199674	Healthy
sub-08	EIT Hardware	Electrode arrangement and application	EIT Data Collection	EEG data	S8a_Z2	S8a_Z2.bdf	Zenodo	doi:10.5281/zenodo.1199523	https://doi.org/10.5281/zenodo.1199523	Data processing	UCL_Stroke_EIT_Dataset.mat	Zenodo	doi:10.5281/zenodo.1199674	https://doi.org/10.5281/zenodo.1199674	Healthy
sub-08	EIT Hardware	Electrode arrangement and application	EIT Data Collection	EEG data	S8a_Z3	S8a_Z3.bdf	Zenodo	doi:10.5281/zenodo.1199523	https://doi.org/10.5281/zenodo.1199523	Data processing	UCL_Stroke_EIT_Dataset.mat	Zenodo	doi:10.5281/zenodo.1199674	https://doi.org/10.5281/zenodo.1199674	Healthy
sub-08	EIT Hardware	Electrode arrangement and application	EIT Data Collection	EEG data	S8b_MF1	S8b_MF1.bdf	Zenodo	doi:10.5281/zenodo.1199523	https://doi.org/10.5281/zenodo.1199523	Data processing	UCL_Stroke_EIT_Dataset.mat	Zenodo	doi:10.5281/zenodo.1199674	https://doi.org/10.5281/zenodo.1199674	Healthy
sub-08	EIT Hardware	Electrode arrangement and application	EIT Data Collection	EEG data	S8b_TD1	S8b_TD1.bdf	Zenodo	doi:10.5281/zenodo.1199523	https://doi.org/10.5281/zenodo.1199523	Data processing	UCL_Stroke_EIT_Dataset.mat	Zenodo	doi:10.5281/zenodo.1199674	https://doi.org/10.5281/zenodo.1199674	Healthy
sub-08	EIT Hardware	Electrode arrangement and application	EIT Data Collection	EEG data	S8b_Z1	S8b_Z1.bdf	Zenodo	doi:10.5281/zenodo.1199523	https://doi.org/10.5281/zenodo.1199523	Data processing	UCL_Stroke_EIT_Dataset.mat	Zenodo	doi:10.5281/zenodo.1199674	https://doi.org/10.5281/zenodo.1199674	Healthy
sub-08	EIT Hardware	Electrode arrangement and application	EIT Data Collection	EEG data	S8b_Z2	S8b_Z2.bdf	Zenodo	doi:10.5281/zenodo.1199523	https://doi.org/10.5281/zenodo.1199523	Data processing	UCL_Stroke_EIT_Dataset.mat	Zenodo	doi:10.5281/zenodo.1199674	https://doi.org/10.5281/zenodo.1199674	Healthy
sub-08	EIT Hardware	Electrode arrangement and application	EIT Data Collection	EEG data	S8b_Z3	S8b_Z3.bdf	Zenodo	doi:10.5281/zenodo.1199523	https://doi.org/10.5281/zenodo.1199523	Data processing	UCL_Stroke_EIT_Dataset.mat	Zenodo	doi:10.5281/zenodo.1199674	https://doi.org/10.5281/zenodo.1199674	Healthy
sub-09	EIT Hardware	Electrode arrangement and application	EIT Data Collection	EEG data	S9a_MF2	S9a_MF2.bdf	Zenodo	doi:10.5281/zenodo.1199523	https://doi.org/10.5281/zenodo.1199523	Data processing	UCL_Stroke_EIT_Dataset.mat	Zenodo	doi:10.5281/zenodo.1199674	https://doi.org/10.5281/zenodo.1199674	Healthy
sub-09	EIT Hardware	Electrode arrangement and application	EIT Data Collection	EEG data	S9a_TD1	S9a_TD1.bdf	Zenodo	doi:10.5281/zenodo.1199523	https://doi.org/10.5281/zenodo.1199523	Data processing	UCL_Stroke_EIT_Dataset.mat	Zenodo	doi:10.5281/zenodo.1199674	https://doi.org/10.5281/zenodo.1199674	Healthy
sub-09	EIT Hardware	Electrode arrangement and application	EIT Data Collection	EEG data	S9a_Z1	S9a_Z1.bdf	Zenodo	doi:10.5281/zenodo.1199523	https://doi.org/10.5281/zenodo.1199523	Data processing	UCL_Stroke_EIT_Dataset.mat	Zenodo	doi:10.5281/zenodo.1199674	https://doi.org/10.5281/zenodo.1199674	Healthy
sub-09	EIT Hardware	Electrode arrangement and application	EIT Data Collection	EEG data	S9a_Z2	S9a_Z2.bdf	Zenodo	doi:10.5281/zenodo.1199523	https://doi.org/10.5281/zenodo.1199523	Data processing	UCL_Stroke_EIT_Dataset.mat	Zenodo	doi:10.5281/zenodo.1199674	https://doi.org/10.5281/zenodo.1199674	Healthy
sub-09	EIT Hardware	Electrode arrangement and application	EIT Data Collection	EEG data	S9a_Z3	S9a_Z3.bdf	Zenodo	doi:10.5281/zenodo.1199523	https://doi.org/10.5281/zenodo.1199523	Data processing	UCL_Stroke_EIT_Dataset.mat	Zenodo	doi:10.5281/zenodo.1199674	https://doi.org/10.5281/zenodo.1199674	Healthy
sub-09	EIT Hardware	Electrode arrangement and application	EIT Data Collection	EEG data	S9b_MF1	S9b_MF1.bdf	Zenodo	doi:10.5281/zenodo.1199523	https://doi.org/10.5281/zenodo.1199523	Data processing	UCL_Stroke_EIT_Dataset.mat	Zenodo	doi:10.5281/zenodo.1199674	https://doi.org/10.5281/zenodo.1199674	Healthy
sub-09	EIT Hardware	Electrode arrangement and application	EIT Data Collection	EEG data	S9b_TD1	S9b_TD1.bdf	Zenodo	doi:10.5281/zenodo.1199523	https://doi.org/10.5281/zenodo.1199523	Data processing	UCL_Stroke_EIT_Dataset.mat	Zenodo	doi:10.5281/zenodo.1199674	https://doi.org/10.5281/zenodo.1199674	Healthy
sub-09	EIT Hardware	Electrode arrangement and application	EIT Data Collection	EEG data	S9b_Z1	S9b_Z1.bdf	Zenodo	doi:10.5281/zenodo.1199523	https://doi.org/10.5281/zenodo.1199523	Data processing	UCL_Stroke_EIT_Dataset.mat	Zenodo	doi:10.5281/zenodo.1199674	https://doi.org/10.5281/zenodo.1199674	Healthy
sub-09	EIT Hardware	Electrode arrangement and application	EIT Data Collection	EEG data	S9b_Z2	S9b_Z2.bdf	Zenodo	doi:10.5281/zenodo.1199523	https://doi.org/10.5281/zenodo.1199523	Data processing	UCL_Stroke_EIT_Dataset.mat	Zenodo	doi:10.5281/zenodo.1199674	https://doi.org/10.5281/zenodo.1199674	Healthy
sub-09	EIT Hardware	Electrode arrangement and application	EIT Data Collection	EEG data	S9b_Z3	S9b_Z3.bdf	Zenodo	doi:10.5281/zenodo.1199523	https://doi.org/10.5281/zenodo.1199523	Data processing	UCL_Stroke_EIT_Dataset.mat	Zenodo	doi:10.5281/zenodo.1199674	https://doi.org/10.5281/zenodo.1199674	Healthy
sub-09	EIT Hardware	Electrode arrangement and application	EIT Data Collection	EEG data	S9b_Z4	S9b_Z4.bdf	Zenodo	doi:10.5281/zenodo.1199523	https://doi.org/10.5281/zenodo.1199523	Data processing	UCL_Stroke_EIT_Dataset.mat	Zenodo	doi:10.5281/zenodo.1199674	https://doi.org/10.5281/zenodo.1199674	Healthy
sub-10	EIT Hardware	Electrode arrangement and application	EIT Data Collection	EEG data	S10a_MF2	S10a_MF2.bdf	Zenodo	doi:10.5281/zenodo.1199523	https://doi.org/10.5281/zenodo.1199523	Data processing	UCL_Stroke_EIT_Dataset.mat	Zenodo	doi:10.5281/zenodo.1199674	https://doi.org/10.5281/zenodo.1199674	Healthy
sub-10	EIT Hardware	Electrode arrangement and application	EIT Data Collection	EEG data	S10a_TD1	S10a_TD1.bdf	Zenodo	doi:10.5281/zenodo.1199523	https://doi.org/10.5281/zenodo.1199523	Data processing	UCL_Stroke_EIT_Dataset.mat	Zenodo	doi:10.5281/zenodo.1199674	https://doi.org/10.5281/zenodo.1199674	Healthy
sub-10	EIT Hardware	Electrode arrangement and application	EIT Data Collection	EEG data	S10a_Z1	S10a_Z1.bdf	Zenodo	doi:10.5281/zenodo.1199523	https://doi.org/10.5281/zenodo.1199523	Data processing	UCL_Stroke_EIT_Dataset.mat	Zenodo	doi:10.5281/zenodo.1199674	https://doi.org/10.5281/zenodo.1199674	Healthy
sub-10	EIT Hardware	Electrode arrangement and application	EIT Data Collection	EEG data	S10a_Z2	S10a_Z2.bdf	Zenodo	doi:10.5281/zenodo.1199523	https://doi.org/10.5281/zenodo.1199523	Data processing	UCL_Stroke_EIT_Dataset.mat	Zenodo	doi:10.5281/zenodo.1199674	https://doi.org/10.5281/zenodo.1199674	Healthy
sub-10	EIT Hardware	Electrode arrangement and application	EIT Data Collection	EEG data	S10a_Z3	S10a_Z3.bdf	Zenodo	doi:10.5281/zenodo.1199523	https://doi.org/10.5281/zenodo.1199523	Data processing	UCL_Stroke_EIT_Dataset.mat	Zenodo	doi:10.5281/zenodo.1199674	https://doi.org/10.5281/zenodo.1199674	Healthy
sub-10	EIT Hardware	Electrode arrangement and application	EIT Data Collection	EEG data	S10a_Z4	S10a_Z4.bdf	Zenodo	doi:10.5281/zenodo.1199523	https://doi.org/10.5281/zenodo.1199523	Data processing	UCL_Stroke_EIT_Dataset.mat	Zenodo	doi:10.5281/zenodo.1199674	https://doi.org/10.5281/zenodo.1199674	Healthy
sub-10	EIT Hardware	Electrode arrangement and application	EIT Data Collection	EEG data	S10b_MF1	S10b_MF1.bdf	Zenodo	doi:10.5281/zenodo.1199523	https://doi.org/10.5281/zenodo.1199523	Data processing	UCL_Stroke_EIT_Dataset.mat	Zenodo	doi:10.5281/zenodo.1199674	https://doi.org/10.5281/zenodo.1199674	Healthy
sub-10	EIT Hardware	Electrode arrangement and application	EIT Data Collection	EEG data	S10b_TD1	S10b_TD1.bdf	Zenodo	doi:10.5281/zenodo.1199523	https://doi.org/10.5281/zenodo.1199523	Data processing	UCL_Stroke_EIT_Dataset.mat	Zenodo	doi:10.5281/zenodo.1199674	https://doi.org/10.5281/zenodo.1199674	Healthy
sub-10	EIT Hardware	Electrode arrangement and application	EIT Data Collection	EEG data	S10b_Z1	S10b_Z1.bdf	Zenodo	doi:10.5281/zenodo.1199523	https://doi.org/10.5281/zenodo.1199523	Data processing	UCL_Stroke_EIT_Dataset.mat	Zenodo	doi:10.5281/zenodo.1199674	https://doi.org/10.5281/zenodo.1199674	Healthy
sub-10	EIT Hardware	Electrode arrangement and application	EIT Data Collection	EEG data	S10b_Z2	S10b_Z2.bdf	Zenodo	doi:10.5281/zenodo.1199523	https://doi.org/10.5281/zenodo.1199523	Data processing	UCL_Stroke_EIT_Dataset.mat	Zenodo	doi:10.5281/zenodo.1199674	https://doi.org/10.5281/zenodo.1199674	Healthy
