# Supplementary material for: Multi-frequency electrical impedance tomography and neuroimaging data in stroke patients
Source: Sci Data. 2018 Jul 3;5:180112. doi: 10.1038/sdata.2018.112 (PMC6029572; doi:10.1038/sdata.2018.112)
Supplement: Supplementary file 1 [file sdata2018112-isa1.zip › a_MRI_Avery.txt]

Sample Name	Protocol REF	Parameter Value[manufacturer]	Parameter Value[matrix size]	Unit	Term Source REF	Term Accession Number	Parameter Value[voxel resolution]	Unit	Term Source REF	Term Accession Number	Parameter Value[repetition time]	Unit	Term Source REF	Term Accession Number	Parameter Value[echo time]	Unit	Term Source REF	Term Accession Number	Parameter Value[flip angle value]	Unit	Term Source REF	Term Accession Number	Assay Name	Raw Data File	Comment[Data Repository]	Comment[Data Record Accession]	Comment[Data Record URI]	Factor Value[stroke classification]
pat-01	Magnetic Resonance Imaging	Siemens	400x19x400	millimeter	UO	UO:0000016	0.5x21.0x0.5	millimeter	UO	UO:0000016	0.025	second	UO	UO:0000010	0.003452	second	UO	UO:0000010	20	degree	UO	UO:0000185	pat-01_MR_COW_RIGHT_spin	pat-01_MR_COW_RIGHT_spin	Zenodo	doi:10.5281/zenodo.1199641	https://doi.org/10.5281/zenodo.1199641	Ischaemia
pat-01	Magnetic Resonance Imaging	Siemens	400x19x400	millimeter	UO	UO:0000016	0.5x21.0x0.5	millimeter	UO	UO:0000016	0.025	second	UO	UO:0000010	0.003452	second	UO	UO:0000010	20	degree	UO	UO:0000185	pat-01_MR_COW_RIGHT_spina	pat-01_MR_COW_RIGHT_spina	Zenodo	doi:10.5281/zenodo.1199641	https://doi.org/10.5281/zenodo.1199641	Ischaemia
pat-01	Magnetic Resonance Imaging	Siemens	400x19x400	millimeter	UO	UO:0000016	0.5x21.0x0.5	millimeter	UO	UO:0000016	0.025	second	UO	UO:0000010	0.003452	second	UO	UO:0000010	20	degree	UO	UO:0000185	pat-01_MR_COW_TUMBLE	pat-01_MR_COW_TUMBLE	Zenodo	doi:10.5281/zenodo.1199641	https://doi.org/10.5281/zenodo.1199641	Ischaemia
pat-01	Magnetic Resonance Imaging	Siemens	400x19x400	millimeter	UO	UO:0000016	0.5x21.0x0.5	millimeter	UO	UO:0000016	0.025	second	UO	UO:0000010	0.003452	second	UO	UO:0000010	20	degree	UO	UO:0000185	pat-01_MR_COW_TUMBLEa	pat-01_MR_COW_TUMBLEa	Zenodo	doi:10.5281/zenodo.1199641	https://doi.org/10.5281/zenodo.1199641	Ischaemia
pat-01	Magnetic Resonance Imaging	Siemens	400x19x400	millimeter	UO	UO:0000016	0.5x21.0x0.5	millimeter	UO	UO:0000016	0.025	second	UO	UO:0000010	0.003452	second	UO	UO:0000010	20	degree	UO	UO:0000185	pat-01_MR_COW_left_spin	pat-01_MR_COW_left_spin	Zenodo	doi:10.5281/zenodo.1199641	https://doi.org/10.5281/zenodo.1199641	Ischaemia
pat-01	Magnetic Resonance Imaging	Siemens	400x19x400	millimeter	UO	UO:0000016	0.5x21.0x0.5	millimeter	UO	UO:0000016	0.025	second	UO	UO:0000010	0.003452	second	UO	UO:0000010	20	degree	UO	UO:0000185	pat-01_MR_COW_left_spina	pat-01_MR_COW_left_spina	Zenodo	doi:10.5281/zenodo.1199641	https://doi.org/10.5281/zenodo.1199641	Ischaemia
pat-01	Magnetic Resonance Imaging	Siemens	256x256x32	millimeter	UO	UO:0000016	0.9x0.9x5.0	millimeter	UO	UO:0000016	3.5	second	UO	UO:0000010	0.076134	second	UO	UO:0000010	90	degree	UO	UO:0000185	pat-01_MR_DTI_P6d_noniso_SENSE	pat-01_MR_DTI_P6d_noniso_SENSE	Zenodo	doi:10.5281/zenodo.1199641	https://doi.org/10.5281/zenodo.1199641	Ischaemia
pat-01	Magnetic Resonance Imaging	Siemens	256x256x32	millimeter	UO	UO:0000016	0.9x0.9x5.0	millimeter	UO	UO:0000016		second	UO	UO:0000010		second	UO	UO:0000010		degree	UO	UO:0000185	pat-01_MR_DTI_P6d_noniso_SENSE_ADC	pat-01_MR_DTI_P6d_noniso_SENSE_ADC	Zenodo	doi:10.5281/zenodo.1199641	https://doi.org/10.5281/zenodo.1199641	Ischaemia
pat-01	Magnetic Resonance Imaging	Siemens	256x256x32	millimeter	UO	UO:0000016	0.9x0.9x5.0	millimeter	UO	UO:0000016	3.5	second	UO	UO:0000010	0.076134	second	UO	UO:0000010	90	degree	UO	UO:0000185	pat-01_MR_DTI_P6d_noniso_SENSEa	pat-01_MR_DTI_P6d_noniso_SENSEa	Zenodo	doi:10.5281/zenodo.1199641	https://doi.org/10.5281/zenodo.1199641	Ischaemia
pat-01	Magnetic Resonance Imaging	Siemens	256x256x32	millimeter	UO	UO:0000016	0.9x0.9x5.0	millimeter	UO	UO:0000016		second	UO	UO:0000010		second	UO	UO:0000010		degree	UO	UO:0000185	pat-01_MR_DTI_P6d_noniso_SENSEa_ADC	pat-01_MR_DTI_P6d_noniso_SENSEa_ADC	Zenodo	doi:10.5281/zenodo.1199641	https://doi.org/10.5281/zenodo.1199641	Ischaemia
pat-01	Magnetic Resonance Imaging	Siemens	256x256x32	millimeter	UO	UO:0000016	0.9x0.9x5.0	millimeter	UO	UO:0000016	3.5	second	UO	UO:0000010	0.075	second	UO	UO:0000010	90	degree	UO	UO:0000185	pat-01_MR_DTI_calib_SENSE	pat-01_MR_DTI_calib_SENSE	Zenodo	doi:10.5281/zenodo.1199641	https://doi.org/10.5281/zenodo.1199641	Ischaemia
pat-01	Magnetic Resonance Imaging	Siemens	256x256x32	millimeter	UO	UO:0000016	0.9x0.9x5.0	millimeter	UO	UO:0000016	3.5	second	UO	UO:0000010	0.075	second	UO	UO:0000010	90	degree	UO	UO:0000185	pat-01_MR_DTI_calib_SENSEa	pat-01_MR_DTI_calib_SENSEa	Zenodo	doi:10.5281/zenodo.1199641	https://doi.org/10.5281/zenodo.1199641	Ischaemia
pat-01	Magnetic Resonance Imaging	Siemens	560x560x45	millimeter	UO	UO:0000016	0.4x0.4x4.0	millimeter	UO	UO:0000016	10.8	second	UO	UO:0000010	0.11	second	UO	UO:0000010	90	degree	UO	UO:0000185	pat-01_MR_FLAIR_10800_SENSE	pat-01_MR_FLAIR_10800_SENSE	Zenodo	doi:10.5281/zenodo.1199641	https://doi.org/10.5281/zenodo.1199641	Ischaemia
pat-01	Magnetic Resonance Imaging	Siemens	560x560x45	millimeter	UO	UO:0000016	0.4x0.4x4.0	millimeter	UO	UO:0000016	10.8	second	UO	UO:0000010	0.11	second	UO	UO:0000010	90	degree	UO	UO:0000185	pat-01_MR_FLAIR_10800_SENSEa	pat-01_MR_FLAIR_10800_SENSEa	Zenodo	doi:10.5281/zenodo.1199641	https://doi.org/10.5281/zenodo.1199641	Ischaemia
pat-01	Magnetic Resonance Imaging	Siemens	3x400x400	millimeter	UO	UO:0000016	141.1x0.5x0.5	millimeter	UO	UO:0000016	0.025	second	UO	UO:0000010	0.003452	second	UO	UO:0000010	20	degree	UO	UO:0000185	pat-01_MR_MIP_s3DI_MC_resol_match_SENSE	pat-01_MR_MIP_s3DI_MC_resol_match_SENSE	Zenodo	doi:10.5281/zenodo.1199641	https://doi.org/10.5281/zenodo.1199641	Ischaemia
pat-01	Magnetic Resonance Imaging	Siemens	3x400x400	millimeter	UO	UO:0000016	141.1x0.5x0.5	millimeter	UO	UO:0000016	0.025	second	UO	UO:0000010	0.003452	second	UO	UO:0000010	20	degree	UO	UO:0000185	pat-01_MR_MIP_s3DI_MC_resol_match_SENSEa	pat-01_MR_MIP_s3DI_MC_resol_match_SENSEa	Zenodo	doi:10.5281/zenodo.1199641	https://doi.org/10.5281/zenodo.1199641	Ischaemia
pat-01	Magnetic Resonance Imaging	Siemens	960x960x130	millimeter	UO	UO:0000016	0.2x0.2x1.0	millimeter	UO	UO:0000016	0.031	second	UO	UO:0000010		second	UO	UO:0000010	17	degree	UO	UO:0000185	pat-01_MR_SWIp_MIP	pat-01_MR_SWIp_MIP	Zenodo	doi:10.5281/zenodo.1199641	https://doi.org/10.5281/zenodo.1199641	Ischaemia
pat-01	Magnetic Resonance Imaging	Siemens	960x960x130	millimeter	UO	UO:0000016	0.2x0.2x1.0	millimeter	UO	UO:0000016	0.031	second	UO	UO:0000010		second	UO	UO:0000010	17	degree	UO	UO:0000185	pat-01_MR_SWIp_MIPa	pat-01_MR_SWIp_MIPa	Zenodo	doi:10.5281/zenodo.1199641	https://doi.org/10.5281/zenodo.1199641	Ischaemia
pat-01	Magnetic Resonance Imaging	Siemens	960x960x130	millimeter	UO	UO:0000016	0.2x0.2x1.0	millimeter	UO	UO:0000016	0.031	second	UO	UO:0000010		second	UO	UO:0000010	17	degree	UO	UO:0000185	pat-01_MR_SWIp_fast_TRY_SENSE	pat-01_MR_SWIp_fast_TRY_SENSE	Zenodo	doi:10.5281/zenodo.1199641	https://doi.org/10.5281/zenodo.1199641	Ischaemia
pat-01	Magnetic Resonance Imaging	Siemens	960x960x130	millimeter	UO	UO:0000016	0.2x0.2x1.0	millimeter	UO	UO:0000016	0.031	second	UO	UO:0000010		second	UO	UO:0000010	17	degree	UO	UO:0000185	pat-01_MR_SWIp_fast_TRY_SENSEa	pat-01_MR_SWIp_fast_TRY_SENSEa	Zenodo	doi:10.5281/zenodo.1199641	https://doi.org/10.5281/zenodo.1199641	Ischaemia
pat-01	Magnetic Resonance Imaging	Siemens	512x512x39	millimeter	UO	UO:0000016	0.4x0.4x4.0	millimeter	UO	UO:0000016	1.37229	second	UO	UO:0000010	0.020715	second	UO	UO:0000010	18	degree	UO	UO:0000185	pat-01_MR_T2W_FFE_20_SENSE	pat-01_MR_T2W_FFE_20_SENSE	Zenodo	doi:10.5281/zenodo.1199641	https://doi.org/10.5281/zenodo.1199641	Ischaemia
pat-01	Magnetic Resonance Imaging	Siemens	512x512x39	millimeter	UO	UO:0000016	0.4x0.4x4.0	millimeter	UO	UO:0000016	1.37229	second	UO	UO:0000010	0.020715	second	UO	UO:0000010	18	degree	UO	UO:0000185	pat-01_MR_T2W_FFE_20_SENSEa	pat-01_MR_T2W_FFE_20_SENSEa	Zenodo	doi:10.5281/zenodo.1199641	https://doi.org/10.5281/zenodo.1199641	Ischaemia
pat-01	Magnetic Resonance Imaging	Siemens	288x288x200	millimeter	UO	UO:0000016	0.9x0.9x0.9	millimeter	UO	UO:0000016	0.0071107	second	UO	UO:0000010	0.00327	second	UO	UO:0000010	9	degree	UO	UO:0000185	pat-01_MR_TRA	pat-01_MR_TRA	Zenodo	doi:10.5281/zenodo.1199641	https://doi.org/10.5281/zenodo.1199641	Ischaemia
pat-01	Magnetic Resonance Imaging	Siemens	288x288x200	millimeter	UO	UO:0000016	0.9x0.9x0.9	millimeter	UO	UO:0000016	0.0071107	second	UO	UO:0000010	0.00327	second	UO	UO:0000010	9	degree	UO	UO:0000185	pat-01_MR_TRAa	pat-01_MR_TRAa	Zenodo	doi:10.5281/zenodo.1199641	https://doi.org/10.5281/zenodo.1199641	Ischaemia
pat-01	Magnetic Resonance Imaging	Siemens	182x288x288	millimeter	UO	UO:0000016	1.1x0.9x0.9	millimeter	UO	UO:0000016	0.0071107	second	UO	UO:0000010	0.00327	second	UO	UO:0000010	9	degree	UO	UO:0000185	pat-01_MR_WIP_T1W3Drapid_SENSE	pat-01_MR_WIP_T1W3Drapid_SENSE	Zenodo	doi:10.5281/zenodo.1199641	https://doi.org/10.5281/zenodo.1199641	Ischaemia
pat-01	Magnetic Resonance Imaging	Siemens	182x288x288	millimeter	UO	UO:0000016	1.1x0.9x0.9	millimeter	UO	UO:0000016	0.0071107	second	UO	UO:0000010	0.00327	second	UO	UO:0000010	9	degree	UO	UO:0000185	pat-01_MR_WIP_T1W3Drapid_SENSEa	pat-01_MR_WIP_T1W3Drapid_SENSEa	Zenodo	doi:10.5281/zenodo.1199641	https://doi.org/10.5281/zenodo.1199641	Ischaemia
pat-01	Magnetic Resonance Imaging	Siemens	288x180x288	millimeter	UO	UO:0000016	0.9x1.0x0.9	millimeter	UO	UO:0000016	0.0071107	second	UO	UO:0000010	0.00327	second	UO	UO:0000010	9	degree	UO	UO:0000185	pat-01_MR_cor	pat-01_MR_cor	Zenodo	doi:10.5281/zenodo.1199641	https://doi.org/10.5281/zenodo.1199641	Ischaemia
pat-01	Magnetic Resonance Imaging	Siemens	288x180x288	millimeter	UO	UO:0000016	0.9x1.0x0.9	millimeter	UO	UO:0000016	0.0071107	second	UO	UO:0000010	0.00327	second	UO	UO:0000010	9	degree	UO	UO:0000185	pat-01_MR_cora	pat-01_MR_cora	Zenodo	doi:10.5281/zenodo.1199641	https://doi.org/10.5281/zenodo.1199641	Ischaemia
pat-01	Magnetic Resonance Imaging	Siemens	256x256x32	millimeter	UO	UO:0000016	0.9x0.9x5.0	millimeter	UO	UO:0000016	3.5	second	UO	UO:0000010	0.076134	second	UO	UO:0000010	90	degree	UO	UO:0000185	pat-01_MR_dADC	pat-01_MR_dADC	Zenodo	doi:10.5281/zenodo.1199641	https://doi.org/10.5281/zenodo.1199641	Ischaemia
pat-01	Magnetic Resonance Imaging	Siemens	256x256x32	millimeter	UO	UO:0000016	0.9x0.9x5.0	millimeter	UO	UO:0000016	3.5	second	UO	UO:0000010	0.076134	second	UO	UO:0000010	90	degree	UO	UO:0000185	pat-01_MR_dADCa	pat-01_MR_dADCa	Zenodo	doi:10.5281/zenodo.1199641	https://doi.org/10.5281/zenodo.1199641	Ischaemia
pat-01	Magnetic Resonance Imaging	Siemens	256x256x32	millimeter	UO	UO:0000016	0.9x0.9x5.0	millimeter	UO	UO:0000016	3.5	second	UO	UO:0000010	0.076134	second	UO	UO:0000010	90	degree	UO	UO:0000185	pat-01_MR_eEADC	pat-01_MR_eEADC	Zenodo	doi:10.5281/zenodo.1199641	https://doi.org/10.5281/zenodo.1199641	Ischaemia
pat-01	Magnetic Resonance Imaging	Siemens	256x256x32	millimeter	UO	UO:0000016	0.9x0.9x5.0	millimeter	UO	UO:0000016	3.5	second	UO	UO:0000010	0.076134	second	UO	UO:0000010	90	degree	UO	UO:0000185	pat-01_MR_eEADCa	pat-01_MR_eEADCa	Zenodo	doi:10.5281/zenodo.1199641	https://doi.org/10.5281/zenodo.1199641	Ischaemia
pat-01	Magnetic Resonance Imaging	Siemens	256x256x32	millimeter	UO	UO:0000016	0.9x0.9x5.0	millimeter	UO	UO:0000016	3.5	second	UO	UO:0000010	0.076134	second	UO	UO:0000010	90	degree	UO	UO:0000185	pat-01_MR_faFA	pat-01_MR_faFA	Zenodo	doi:10.5281/zenodo.1199641	https://doi.org/10.5281/zenodo.1199641	Ischaemia
pat-01	Magnetic Resonance Imaging	Siemens	256x256x32	millimeter	UO	UO:0000016	0.9x0.9x5.0	millimeter	UO	UO:0000016	3.5	second	UO	UO:0000010	0.076134	second	UO	UO:0000010	90	degree	UO	UO:0000185	pat-01_MR_faFAa	pat-01_MR_faFAa	Zenodo	doi:10.5281/zenodo.1199641	https://doi.org/10.5281/zenodo.1199641	Ischaemia
pat-01	Magnetic Resonance Imaging	Siemens	256x256x32	millimeter	UO	UO:0000016	0.9x0.9x5.0	millimeter	UO	UO:0000016	3.5	second	UO	UO:0000010	0.076134	second	UO	UO:0000010	90	degree	UO	UO:0000185	pat-01_MR_facFA_Color	pat-01_MR_facFA_Color	Zenodo	doi:10.5281/zenodo.1199641	https://doi.org/10.5281/zenodo.1199641	Ischaemia
pat-01	Magnetic Resonance Imaging	Siemens	256x256x32	millimeter	UO	UO:0000016	0.9x0.9x5.0	millimeter	UO	UO:0000016	3.5	second	UO	UO:0000010	0.076134	second	UO	UO:0000010	90	degree	UO	UO:0000185	pat-01_MR_facFA_Colora	pat-01_MR_facFA_Colora	Zenodo	doi:10.5281/zenodo.1199641	https://doi.org/10.5281/zenodo.1199641	Ischaemia
pat-01	Magnetic Resonance Imaging	Siemens	256x256x32	millimeter	UO	UO:0000016	0.9x0.9x5.0	millimeter	UO	UO:0000016	3.5	second	UO	UO:0000010	0.076134	second	UO	UO:0000010	90	degree	UO	UO:0000185	pat-01_MR_isoDWI_b1000_iso	pat-01_MR_isoDWI_b1000_iso	Zenodo	doi:10.5281/zenodo.1199641	https://doi.org/10.5281/zenodo.1199641	Ischaemia
pat-01	Magnetic Resonance Imaging	Siemens	256x256x32	millimeter	UO	UO:0000016	0.9x0.9x5.0	millimeter	UO	UO:0000016	3.5	second	UO	UO:0000010	0.076134	second	UO	UO:0000010	90	degree	UO	UO:0000185	pat-01_MR_isoDWI_b1000_isoa	pat-01_MR_isoDWI_b1000_isoa	Zenodo	doi:10.5281/zenodo.1199641	https://doi.org/10.5281/zenodo.1199641	Ischaemia
pat-01	Magnetic Resonance Imaging	Siemens	400x400x180	millimeter	UO	UO:0000016	0.5x0.5x0.5	millimeter	UO	UO:0000016	0.025	second	UO	UO:0000010	0.003452	second	UO	UO:0000010	20	degree	UO	UO:0000185	pat-01_MR_s3DI_MC_resol_match_SENSE	pat-01_MR_s3DI_MC_resol_match_SENSE	Zenodo	doi:10.5281/zenodo.1199641	https://doi.org/10.5281/zenodo.1199641	Ischaemia
pat-01	Magnetic Resonance Imaging	Siemens	400x400x180	millimeter	UO	UO:0000016	0.5x0.5x0.5	millimeter	UO	UO:0000016	0.025	second	UO	UO:0000010	0.003452	second	UO	UO:0000010	20	degree	UO	UO:0000185	pat-01_MR_s3DI_MC_resol_match_SENSEa	pat-01_MR_s3DI_MC_resol_match_SENSEa	Zenodo	doi:10.5281/zenodo.1199641	https://doi.org/10.5281/zenodo.1199641	Ischaemia
pat-03	Magnetic Resonance Imaging	Siemens	512x512x120	millimeter	UO	UO:0000016	0.3x0.3x0.8	millimeter	UO	UO:0000016	0.023	second	UO	UO:0000010	0.003453	second	UO	UO:0000010	20	degree	UO	UO:0000185	pat-03_MR_3DI_MC_CLEAR	pat-03_MR_3DI_MC_CLEAR	Zenodo	doi:10.5281/zenodo.1199641	https://doi.org/10.5281/zenodo.1199641	Haemorrhage
pat-03	Magnetic Resonance Imaging	Siemens	256x256x3	millimeter	UO	UO:0000016	1.0x1.0x25.0	millimeter	UO	UO:0000016	0.02	second	UO	UO:0000010	0.006243	second	UO	UO:0000010	15	degree	UO	UO:0000185	pat-03_MR_DAbPCA_survey_CLEAR	pat-03_MR_DAbPCA_survey_CLEAR	Zenodo	doi:10.5281/zenodo.1199641	https://doi.org/10.5281/zenodo.1199641	Haemorrhage
pat-03	Magnetic Resonance Imaging	Siemens	256x256x30	millimeter	UO	UO:0000016	0.9x0.9x5.0	millimeter	UO	UO:0000016	3.5	second	UO	UO:0000010	0.076134	second	UO	UO:0000010	90	degree	UO	UO:0000185	pat-03_MR_DTI_P6d_noniso_SENSE	pat-03_MR_DTI_P6d_noniso_SENSE	Zenodo	doi:10.5281/zenodo.1199641	https://doi.org/10.5281/zenodo.1199641	Haemorrhage
pat-03	Magnetic Resonance Imaging	Siemens	256x256x30	millimeter	UO	UO:0000016	0.9x0.9x5.0	millimeter	UO	UO:0000016		second	UO	UO:0000010		second	UO	UO:0000010		degree	UO	UO:0000185	pat-03_MR_DTI_P6d_noniso_SENSE_ADC	pat-03_MR_DTI_P6d_noniso_SENSE_ADC	Zenodo	doi:10.5281/zenodo.1199641	https://doi.org/10.5281/zenodo.1199641	Haemorrhage
pat-03	Magnetic Resonance Imaging	Siemens	256x256x30	millimeter	UO	UO:0000016	0.9x0.9x5.0	millimeter	UO	UO:0000016	3.5	second	UO	UO:0000010	0.075	second	UO	UO:0000010	90	degree	UO	UO:0000185	pat-03_MR_DTI_calib_SENSE	pat-03_MR_DTI_calib_SENSE	Zenodo	doi:10.5281/zenodo.1199641	https://doi.org/10.5281/zenodo.1199641	Haemorrhage
pat-03	Magnetic Resonance Imaging	Siemens	560x560x40	millimeter	UO	UO:0000016	0.4x0.4x4.2	millimeter	UO	UO:0000016	10.8	second	UO	UO:0000010	0.11	second	UO	UO:0000010	90	degree	UO	UO:0000185	pat-03_MR_FLAIR_10800_FAST_SENSE	pat-03_MR_FLAIR_10800_FAST_SENSE	Zenodo	doi:10.5281/zenodo.1199641	https://doi.org/10.5281/zenodo.1199641	Haemorrhage
pat-03	Magnetic Resonance Imaging	Siemens	3x512x512	millimeter	UO	UO:0000016	105.9x0.3x0.3	millimeter	UO	UO:0000016	0.023	second	UO	UO:0000010	0.003453	second	UO	UO:0000010	20	degree	UO	UO:0000185	pat-03_MR_MIP_3DI_MC_CLEAR	pat-03_MR_MIP_3DI_MC_CLEAR	Zenodo	doi:10.5281/zenodo.1199641	https://doi.org/10.5281/zenodo.1199641	Haemorrhage
pat-03	Magnetic Resonance Imaging	Siemens	3x400x400	millimeter	UO	UO:0000016	141.1x0.5x0.5	millimeter	UO	UO:0000016	0.025	second	UO	UO:0000010	0.003452	second	UO	UO:0000010	20	degree	UO	UO:0000185	pat-03_MR_MIP_s3DI_MC_resol_match_SENSE	pat-03_MR_MIP_s3DI_MC_resol_match_SENSE	Zenodo	doi:10.5281/zenodo.1199641	https://doi.org/10.5281/zenodo.1199641	Haemorrhage
pat-03	Magnetic Resonance Imaging	Siemens	22x650x445	millimeter	UO	UO:0000016	24.4x0.4x0.4	millimeter	UO	UO:0000016	0.025	second	UO	UO:0000010	0.003452	second	UO	UO:0000010	20	degree	UO	UO:0000185	pat-03_MR_MobiView_carotids	pat-03_MR_MobiView_carotids	Zenodo	doi:10.5281/zenodo.1199641	https://doi.org/10.5281/zenodo.1199641	Haemorrhage
pat-03	Magnetic Resonance Imaging	Siemens	22x650x5	millimeter	UO	UO:0000016	24.4x0.4x0.0	millimeter	UO	UO:0000016		second	UO	UO:0000010		second	UO	UO:0000010		degree	UO	UO:0000185	pat-03_MR_MobiView_carotids_Eq_1	pat-03_MR_MobiView_carotids_Eq_1	Zenodo	doi:10.5281/zenodo.1199641	https://doi.org/10.5281/zenodo.1199641	Haemorrhage
pat-03	Magnetic Resonance Imaging	Siemens	400x400x242	millimeter	UO	UO:0000016	0.6x0.6x0.7	millimeter	UO	UO:0000016	0.0169799	second	UO	UO:0000010	0.002703	second	UO	UO:0000010	20	degree	UO	UO:0000185	pat-03_MR_T1postGd3DFFE_32ch_SENSE	pat-03_MR_T1postGd3DFFE_32ch_SENSE	Zenodo	doi:10.5281/zenodo.1199641	https://doi.org/10.5281/zenodo.1199641	Haemorrhage
pat-03	Magnetic Resonance Imaging	Siemens	512x512x35	millimeter	UO	UO:0000016	0.4x0.4x4.2	millimeter	UO	UO:0000016	1.23093	second	UO	UO:0000010	0.020715	second	UO	UO:0000010	18	degree	UO	UO:0000185	pat-03_MR_T2W_FFE_20_FAST_SENSE	pat-03_MR_T2W_FFE_20_FAST_SENSE	Zenodo	doi:10.5281/zenodo.1199641	https://doi.org/10.5281/zenodo.1199641	Haemorrhage
pat-03	Magnetic Resonance Imaging	Siemens	288x288x136	millimeter	UO	UO:0000016	0.9x0.9x0.9	millimeter	UO	UO:0000016	0.0071229	second	UO	UO:0000010	0.003285	second	UO	UO:0000010	9	degree	UO	UO:0000185	pat-03_MR_TRA	pat-03_MR_TRA	Zenodo	doi:10.5281/zenodo.1199641	https://doi.org/10.5281/zenodo.1199641	Haemorrhage
pat-03	Magnetic Resonance Imaging	Siemens	288x288x197	millimeter	UO	UO:0000016	0.9x0.9x0.9	millimeter	UO	UO:0000016		second	UO	UO:0000010		second	UO	UO:0000010		degree	UO	UO:0000185	pat-03_MR_TRA_Eq_1	pat-03_MR_TRA_Eq_1	Zenodo	doi:10.5281/zenodo.1199641	https://doi.org/10.5281/zenodo.1199641	Haemorrhage
pat-03	Magnetic Resonance Imaging	Siemens	22x512x512	millimeter	UO	UO:0000016	19.3x0.4x0.4	millimeter	UO	UO:0000016	0.023	second	UO	UO:0000010	0.003453	second	UO	UO:0000010	20	degree	UO	UO:0000185	pat-03_MR_Ve3DI_MC_CAROTIDS	pat-03_MR_Ve3DI_MC_CAROTIDS	Zenodo	doi:10.5281/zenodo.1199641	https://doi.org/10.5281/zenodo.1199641	Haemorrhage
pat-03	Magnetic Resonance Imaging	Siemens	22x400x400	millimeter	UO	UO:0000016	24.5x0.6x0.6	millimeter	UO	UO:0000016	0.025	second	UO	UO:0000010	0.003452	second	UO	UO:0000010	20	degree	UO	UO:0000185	pat-03_MR_Vs3DI_MC_resol_match_SENSE	pat-03_MR_Vs3DI_MC_resol_match_SENSE	Zenodo	doi:10.5281/zenodo.1199641	https://doi.org/10.5281/zenodo.1199641	Haemorrhage
pat-03	Magnetic Resonance Imaging	Siemens	150x288x288	millimeter	UO	UO:0000016	1.1x0.9x0.9	millimeter	UO	UO:0000016	0.0071229	second	UO	UO:0000010	0.003285	second	UO	UO:0000010	9	degree	UO	UO:0000185	pat-03_MR_WIP_T1W3Drapid_SENSE	pat-03_MR_WIP_T1W3Drapid_SENSE	Zenodo	doi:10.5281/zenodo.1199641	https://doi.org/10.5281/zenodo.1199641	Haemorrhage
pat-03	Magnetic Resonance Imaging	Siemens	22x400x400	millimeter	UO	UO:0000016	21.0x0.5x0.5	millimeter	UO	UO:0000016	0.025	second	UO	UO:0000010	0.003452	second	UO	UO:0000010	20	degree	UO	UO:0000185	pat-03_MR_both	pat-03_MR_both	Zenodo	doi:10.5281/zenodo.1199641	https://doi.org/10.5281/zenodo.1199641	Haemorrhage
pat-03	Magnetic Resonance Imaging	Siemens	400x22x400	millimeter	UO	UO:0000016	0.5x21.0x0.5	millimeter	UO	UO:0000016	0.025	second	UO	UO:0000010	0.003452	second	UO	UO:0000010	20	degree	UO	UO:0000185	pat-03_MR_botha	pat-03_MR_botha	Zenodo	doi:10.5281/zenodo.1199641	https://doi.org/10.5281/zenodo.1199641	Haemorrhage
pat-03	Magnetic Resonance Imaging	Siemens	288x180x288	millimeter	UO	UO:0000016	0.9x1.0x0.9	millimeter	UO	UO:0000016	0.0071229	second	UO	UO:0000010	0.003285	second	UO	UO:0000010	9	degree	UO	UO:0000185	pat-03_MR_cor	pat-03_MR_cor	Zenodo	doi:10.5281/zenodo.1199641	https://doi.org/10.5281/zenodo.1199641	Haemorrhage
pat-03	Magnetic Resonance Imaging	Siemens	400x185x400	millimeter	UO	UO:0000016	0.6x0.9x0.6	millimeter	UO	UO:0000016	0.0169799	second	UO	UO:0000010	0.002703	second	UO	UO:0000010	20	degree	UO	UO:0000185	pat-03_MR_cora	pat-03_MR_cora	Zenodo	doi:10.5281/zenodo.1199641	https://doi.org/10.5281/zenodo.1199641	Haemorrhage
pat-03	Magnetic Resonance Imaging	Siemens	256x256x30	millimeter	UO	UO:0000016	0.9x0.9x5.0	millimeter	UO	UO:0000016	3.5	second	UO	UO:0000010	0.076134	second	UO	UO:0000010	90	degree	UO	UO:0000185	pat-03_MR_dADC	pat-03_MR_dADC	Zenodo	doi:10.5281/zenodo.1199641	https://doi.org/10.5281/zenodo.1199641	Haemorrhage
pat-03	Magnetic Resonance Imaging	Siemens	512x512x120	millimeter	UO	UO:0000016	0.3x0.3x0.8	millimeter	UO	UO:0000016	0.023	second	UO	UO:0000010	0.003453	second	UO	UO:0000010	20	degree	UO	UO:0000185	pat-03_MR_e3DI_MC_CAROTIDS	pat-03_MR_e3DI_MC_CAROTIDS	Zenodo	doi:10.5281/zenodo.1199641	https://doi.org/10.5281/zenodo.1199641	Haemorrhage
pat-03	Magnetic Resonance Imaging	Siemens	256x256x30	millimeter	UO	UO:0000016	0.9x0.9x5.0	millimeter	UO	UO:0000016	3.5	second	UO	UO:0000010	0.076134	second	UO	UO:0000010	90	degree	UO	UO:0000185	pat-03_MR_eEADC	pat-03_MR_eEADC	Zenodo	doi:10.5281/zenodo.1199641	https://doi.org/10.5281/zenodo.1199641	Haemorrhage
pat-03	Magnetic Resonance Imaging	Siemens	256x256x30	millimeter	UO	UO:0000016	0.9x0.9x5.0	millimeter	UO	UO:0000016	3.5	second	UO	UO:0000010	0.076134	second	UO	UO:0000010	90	degree	UO	UO:0000185	pat-03_MR_faFA	pat-03_MR_faFA	Zenodo	doi:10.5281/zenodo.1199641	https://doi.org/10.5281/zenodo.1199641	Haemorrhage
pat-03	Magnetic Resonance Imaging	Siemens	256x256x30	millimeter	UO	UO:0000016	0.9x0.9x5.0	millimeter	UO	UO:0000016	3.5	second	UO	UO:0000010	0.076134	second	UO	UO:0000010	90	degree	UO	UO:0000185	pat-03_MR_facFA_Color	pat-03_MR_facFA_Color	Zenodo	doi:10.5281/zenodo.1199641	https://doi.org/10.5281/zenodo.1199641	Haemorrhage
pat-03	Magnetic Resonance Imaging	Siemens	256x256x30	millimeter	UO	UO:0000016	0.9x0.9x5.0	millimeter	UO	UO:0000016	3.5	second	UO	UO:0000010	0.076134	second	UO	UO:0000010	90	degree	UO	UO:0000185	pat-03_MR_isoDWI_b1000_iso	pat-03_MR_isoDWI_b1000_iso	Zenodo	doi:10.5281/zenodo.1199641	https://doi.org/10.5281/zenodo.1199641	Haemorrhage
pat-03	Magnetic Resonance Imaging	Siemens	22x400x400	millimeter	UO	UO:0000016	21.0x0.5x0.5	millimeter	UO	UO:0000016	0.025	second	UO	UO:0000010	0.003452	second	UO	UO:0000010	20	degree	UO	UO:0000185	pat-03_MR_left	pat-03_MR_left	Zenodo	doi:10.5281/zenodo.1199641	https://doi.org/10.5281/zenodo.1199641	Haemorrhage
pat-03	Magnetic Resonance Imaging	Siemens	22x400x400	millimeter	UO	UO:0000016	21.0x0.5x0.5	millimeter	UO	UO:0000016	0.025	second	UO	UO:0000010	0.003452	second	UO	UO:0000010	20	degree	UO	UO:0000185	pat-03_MR_right	pat-03_MR_right	Zenodo	doi:10.5281/zenodo.1199641	https://doi.org/10.5281/zenodo.1199641	Haemorrhage
pat-03	Magnetic Resonance Imaging	Siemens	400x400x150	millimeter	UO	UO:0000016	0.5x0.5x0.5	millimeter	UO	UO:0000016	0.025	second	UO	UO:0000010	0.003452	second	UO	UO:0000010	20	degree	UO	UO:0000185	pat-03_MR_s3DI_MC_resol_match_SENSE	pat-03_MR_s3DI_MC_resol_match_SENSE	Zenodo	doi:10.5281/zenodo.1199641	https://doi.org/10.5281/zenodo.1199641	Haemorrhage
pat-03	Magnetic Resonance Imaging	Siemens	185x400x400	millimeter	UO	UO:0000016	0.9x0.6x0.6	millimeter	UO	UO:0000016	0.0169799	second	UO	UO:0000010	0.002703	second	UO	UO:0000010	20	degree	UO	UO:0000185	pat-03_MR_sag	pat-03_MR_sag	Zenodo	doi:10.5281/zenodo.1199641	https://doi.org/10.5281/zenodo.1199641	Haemorrhage
pat-04	Magnetic Resonance Imaging	Siemens	400x19x400	millimeter	UO	UO:0000016	0.5x21.0x0.5	millimeter	UO	UO:0000016	0.025	second	UO	UO:0000010	0.003452	second	UO	UO:0000010	20	degree	UO	UO:0000185	pat-04_MR_COW_RIGHT_spin	pat-04_MR_COW_RIGHT_spin	Zenodo	doi:10.5281/zenodo.1199641	https://doi.org/10.5281/zenodo.1199641	Ischaemia
pat-04	Magnetic Resonance Imaging	Siemens	400x19x400	millimeter	UO	UO:0000016	0.5x21.0x0.5	millimeter	UO	UO:0000016	0.025	second	UO	UO:0000010	0.003452	second	UO	UO:0000010	20	degree	UO	UO:0000185	pat-04_MR_COW_TUMBLE	pat-04_MR_COW_TUMBLE	Zenodo	doi:10.5281/zenodo.1199641	https://doi.org/10.5281/zenodo.1199641	Ischaemia
pat-04	Magnetic Resonance Imaging	Siemens	400x19x400	millimeter	UO	UO:0000016	0.5x21.0x0.5	millimeter	UO	UO:0000016	0.025	second	UO	UO:0000010	0.003452	second	UO	UO:0000010	20	degree	UO	UO:0000185	pat-04_MR_COW_left_spin	pat-04_MR_COW_left_spin	Zenodo	doi:10.5281/zenodo.1199641	https://doi.org/10.5281/zenodo.1199641	Ischaemia
pat-04	Magnetic Resonance Imaging	Siemens	256x256x32	millimeter	UO	UO:0000016	0.9x0.9x5.0	millimeter	UO	UO:0000016	3.5	second	UO	UO:0000010	0.076134	second	UO	UO:0000010	90	degree	UO	UO:0000185	pat-04_MR_DTI_P6d_noniso_SENSE	pat-04_MR_DTI_P6d_noniso_SENSE	Zenodo	doi:10.5281/zenodo.1199641	https://doi.org/10.5281/zenodo.1199641	Ischaemia
pat-04	Magnetic Resonance Imaging	Siemens	256x256x32	millimeter	UO	UO:0000016	0.9x0.9x5.0	millimeter	UO	UO:0000016		second	UO	UO:0000010		second	UO	UO:0000010		degree	UO	UO:0000185	pat-04_MR_DTI_P6d_noniso_SENSE_ADC	pat-04_MR_DTI_P6d_noniso_SENSE_ADC	Zenodo	doi:10.5281/zenodo.1199641	https://doi.org/10.5281/zenodo.1199641	Ischaemia
pat-04	Magnetic Resonance Imaging	Siemens	256x256x32	millimeter	UO	UO:0000016	0.9x0.9x5.0	millimeter	UO	UO:0000016	3.5	second	UO	UO:0000010	0.075	second	UO	UO:0000010	90	degree	UO	UO:0000185	pat-04_MR_DTI_calib_SENSE	pat-04_MR_DTI_calib_SENSE	Zenodo	doi:10.5281/zenodo.1199641	https://doi.org/10.5281/zenodo.1199641	Ischaemia
pat-04	Magnetic Resonance Imaging	Siemens	560x560x45	millimeter	UO	UO:0000016	0.4x0.4x4.0	millimeter	UO	UO:0000016	10.8	second	UO	UO:0000010	0.11	second	UO	UO:0000010	90	degree	UO	UO:0000185	pat-04_MR_FLAIR_10800_SENSE	pat-04_MR_FLAIR_10800_SENSE	Zenodo	doi:10.5281/zenodo.1199641	https://doi.org/10.5281/zenodo.1199641	Ischaemia
pat-04	Magnetic Resonance Imaging	Siemens	3x400x400	millimeter	UO	UO:0000016	141.1x0.5x0.5	millimeter	UO	UO:0000016	0.025	second	UO	UO:0000010	0.003452	second	UO	UO:0000010	20	degree	UO	UO:0000185	pat-04_MR_MIP_s3DI_MC_resol_match_SENSE	pat-04_MR_MIP_s3DI_MC_resol_match_SENSE	Zenodo	doi:10.5281/zenodo.1199641	https://doi.org/10.5281/zenodo.1199641	Ischaemia
pat-04	Magnetic Resonance Imaging	Siemens	960x960x130	millimeter	UO	UO:0000016	0.2x0.2x1.0	millimeter	UO	UO:0000016	0.031	second	UO	UO:0000010		second	UO	UO:0000010	17	degree	UO	UO:0000185	pat-04_MR_SWIp_MIP	pat-04_MR_SWIp_MIP	Zenodo	doi:10.5281/zenodo.1199641	https://doi.org/10.5281/zenodo.1199641	Ischaemia
pat-04	Magnetic Resonance Imaging	Siemens	960x960x130	millimeter	UO	UO:0000016	0.2x0.2x1.0	millimeter	UO	UO:0000016	0.031	second	UO	UO:0000010		second	UO	UO:0000010	17	degree	UO	UO:0000185	pat-04_MR_SWIp_fast_TRY_SENSE	pat-04_MR_SWIp_fast_TRY_SENSE	Zenodo	doi:10.5281/zenodo.1199641	https://doi.org/10.5281/zenodo.1199641	Ischaemia
pat-04	Magnetic Resonance Imaging	Siemens	512x512x39	millimeter	UO	UO:0000016	0.4x0.4x4.0	millimeter	UO	UO:0000016	1.37229	second	UO	UO:0000010	0.020715	second	UO	UO:0000010	18	degree	UO	UO:0000185	pat-04_MR_T2W_FFE_20_SENSE	pat-04_MR_T2W_FFE_20_SENSE	Zenodo	doi:10.5281/zenodo.1199641	https://doi.org/10.5281/zenodo.1199641	Ischaemia
pat-04	Magnetic Resonance Imaging	Siemens	288x288x200	millimeter	UO	UO:0000016	0.9x0.9x0.9	millimeter	UO	UO:0000016	0.0071107	second	UO	UO:0000010	0.00327	second	UO	UO:0000010	9	degree	UO	UO:0000185	pat-04_MR_TRA	pat-04_MR_TRA	Zenodo	doi:10.5281/zenodo.1199641	https://doi.org/10.5281/zenodo.1199641	Ischaemia
pat-04	Magnetic Resonance Imaging	Siemens	182x288x288	millimeter	UO	UO:0000016	1.1x0.9x0.9	millimeter	UO	UO:0000016	0.0071107	second	UO	UO:0000010	0.00327	second	UO	UO:0000010	9	degree	UO	UO:0000185	pat-04_MR_WIP_T1W3Drapid_SENSE	pat-04_MR_WIP_T1W3Drapid_SENSE	Zenodo	doi:10.5281/zenodo.1199641	https://doi.org/10.5281/zenodo.1199641	Ischaemia
pat-04	Magnetic Resonance Imaging	Siemens	288x180x288	millimeter	UO	UO:0000016	0.9x1.0x0.9	millimeter	UO	UO:0000016	0.0071107	second	UO	UO:0000010	0.00327	second	UO	UO:0000010	9	degree	UO	UO:0000185	pat-04_MR_cor	pat-04_MR_cor	Zenodo	doi:10.5281/zenodo.1199641	https://doi.org/10.5281/zenodo.1199641	Ischaemia
pat-04	Magnetic Resonance Imaging	Siemens	256x256x32	millimeter	UO	UO:0000016	0.9x0.9x5.0	millimeter	UO	UO:0000016	3.5	second	UO	UO:0000010	0.076134	second	UO	UO:0000010	90	degree	UO	UO:0000185	pat-04_MR_dADC	pat-04_MR_dADC	Zenodo	doi:10.5281/zenodo.1199641	https://doi.org/10.5281/zenodo.1199641	Ischaemia
pat-04	Magnetic Resonance Imaging	Siemens	256x256x32	millimeter	UO	UO:0000016	0.9x0.9x5.0	millimeter	UO	UO:0000016	3.5	second	UO	UO:0000010	0.076134	second	UO	UO:0000010	90	degree	UO	UO:0000185	pat-04_MR_eEADC	pat-04_MR_eEADC	Zenodo	doi:10.5281/zenodo.1199641	https://doi.org/10.5281/zenodo.1199641	Ischaemia
pat-04	Magnetic Resonance Imaging	Siemens	256x256x32	millimeter	UO	UO:0000016	0.9x0.9x5.0	millimeter	UO	UO:0000016	3.5	second	UO	UO:0000010	0.076134	second	UO	UO:0000010	90	degree	UO	UO:0000185	pat-04_MR_faFA	pat-04_MR_faFA	Zenodo	doi:10.5281/zenodo.1199641	https://doi.org/10.5281/zenodo.1199641	Ischaemia
pat-04	Magnetic Resonance Imaging	Siemens	256x256x32	millimeter	UO	UO:0000016	0.9x0.9x5.0	millimeter	UO	UO:0000016	3.5	second	UO	UO:0000010	0.076134	second	UO	UO:0000010	90	degree	UO	UO:0000185	pat-04_MR_facFA_Color	pat-04_MR_facFA_Color	Zenodo	doi:10.5281/zenodo.1199641	https://doi.org/10.5281/zenodo.1199641	Ischaemia
pat-04	Magnetic Resonance Imaging	Siemens	256x256x32	millimeter	UO	UO:0000016	0.9x0.9x5.0	millimeter	UO	UO:0000016	3.5	second	UO	UO:0000010	0.076134	second	UO	UO:0000010	90	degree	UO	UO:0000185	pat-04_MR_isoDWI_b1000_iso	pat-04_MR_isoDWI_b1000_iso	Zenodo	doi:10.5281/zenodo.1199641	https://doi.org/10.5281/zenodo.1199641	Ischaemia
pat-04	Magnetic Resonance Imaging	Siemens	400x400x180	millimeter	UO	UO:0000016	0.5x0.5x0.5	millimeter	UO	UO:0000016	0.025	second	UO	UO:0000010	0.003452	second	UO	UO:0000010	20	degree	UO	UO:0000185	pat-04_MR_s3DI_MC_resol_match_SENSE	pat-04_MR_s3DI_MC_resol_match_SENSE	Zenodo	doi:10.5281/zenodo.1199641	https://doi.org/10.5281/zenodo.1199641	Ischaemia
pat-05	Magnetic Resonance Imaging	Siemens	512x512x50	millimeter	UO	UO:0000016	0.5x0.5x3.0	millimeter	UO	UO:0000016	0.0741	second	UO	UO:0000010	0.04714	second	UO	UO:0000010	30	degree	UO	UO:0000185	pat-05_MR_IAM_CPA	pat-05_MR_IAM_CPA	Zenodo	doi:10.5281/zenodo.1199641	https://doi.org/10.5281/zenodo.1199641	Haemorrhage
pat-05	Magnetic Resonance Imaging	Siemens	512x512x21	millimeter	UO	UO:0000016	0.4x0.4x6.0	millimeter	UO	UO:0000016	0.215	second	UO	UO:0000010	0.0042	second	UO	UO:0000010	80	degree	UO	UO:0000185	pat-05_MR_IAM_CPAa	pat-05_MR_IAM_CPAa	Zenodo	doi:10.5281/zenodo.1199641	https://doi.org/10.5281/zenodo.1199641	Haemorrhage
pat-05	Magnetic Resonance Imaging	Siemens	512x512x100	millimeter	UO	UO:0000016	0.5x0.5x1.5	millimeter	UO	UO:0000016	0.0741	second	UO	UO:0000010	0.04714	second	UO	UO:0000010	30	degree	UO	UO:0000185	pat-05_MR_IAM_CPAb	pat-05_MR_IAM_CPAb	Zenodo	doi:10.5281/zenodo.1199641	https://doi.org/10.5281/zenodo.1199641	Haemorrhage
pat-05	Magnetic Resonance Imaging	Siemens	512x512x28	millimeter	UO	UO:0000016	0.5x0.5x6.0	millimeter	UO	UO:0000016	8.3	second	UO	UO:0000010	0.117396	second	UO	UO:0000010	160	degree	UO	UO:0000185	pat-05_MR_IAM_CPAc	pat-05_MR_IAM_CPAc	Zenodo	doi:10.5281/zenodo.1199641	https://doi.org/10.5281/zenodo.1199641	Haemorrhage
pat-05	Magnetic Resonance Imaging	Siemens	256x256x15	millimeter	UO	UO:0000016	0.9x0.9x7.0	millimeter	UO	UO:0000016	0.005284	second	UO	UO:0000010	0.001532	second	UO	UO:0000010	30	degree	UO	UO:0000185	pat-05_MR_IAM_CPAd	pat-05_MR_IAM_CPAd	Zenodo	doi:10.5281/zenodo.1199641	https://doi.org/10.5281/zenodo.1199641	Haemorrhage
pat-05	Magnetic Resonance Imaging	Siemens	256x256x25	millimeter	UO	UO:0000016	0.9x0.9x7.0	millimeter	UO	UO:0000016		second	UO	UO:0000010		second	UO	UO:0000010		degree	UO	UO:0000185	pat-05_MR_IAM_CPAd_Eq_1	pat-05_MR_IAM_CPAd_Eq_1	Zenodo	doi:10.5281/zenodo.1199641	https://doi.org/10.5281/zenodo.1199641	Haemorrhage
pat-05	Magnetic Resonance Imaging	Siemens	512x512x13	millimeter	UO	UO:0000016	0.4x0.4x2.5	millimeter	UO	UO:0000016	3.118	second	UO	UO:0000010	0.10616	second	UO	UO:0000010	160	degree	UO	UO:0000185	pat-05_MR_IAM_CPAe	pat-05_MR_IAM_CPAe	Zenodo	doi:10.5281/zenodo.1199641	https://doi.org/10.5281/zenodo.1199641	Haemorrhage
pat-05	Magnetic Resonance Imaging	Siemens	512x512x64	millimeter	UO	UO:0000016	0.4x0.4x0.5	millimeter	UO	UO:0000016	0.006197	second	UO	UO:0000010	0.002808	second	UO	UO:0000010	65	degree	UO	UO:0000185	pat-05_MR_IAM_CPAf	pat-05_MR_IAM_CPAf	Zenodo	doi:10.5281/zenodo.1199641	https://doi.org/10.5281/zenodo.1199641	Haemorrhage
pat-05	Magnetic Resonance Imaging	Siemens	512x512x26	millimeter	UO	UO:0000016	0.5x0.5x6.0	millimeter	UO	UO:0000016	5.35	second	UO	UO:0000010	0.098976	second	UO	UO:0000010	160	degree	UO	UO:0000185	pat-05_MR_IAM_CPAg	pat-05_MR_IAM_CPAg	Zenodo	doi:10.5281/zenodo.1199641	https://doi.org/10.5281/zenodo.1199641	Haemorrhage
pat-05	Magnetic Resonance Imaging	Siemens	512x129x512	millimeter	UO	UO:0000016	0.4x1.4x0.4	millimeter	UO	UO:0000016	0.006197	second	UO	UO:0000010	0.002808	second	UO	UO:0000010	65	degree	UO	UO:0000185	pat-05_MR_IAM_CPAh	pat-05_MR_IAM_CPAh	Zenodo	doi:10.5281/zenodo.1199641	https://doi.org/10.5281/zenodo.1199641	Haemorrhage
pat-05	Magnetic Resonance Imaging	Siemens	512x512x100	millimeter	UO	UO:0000016	0.5x0.5x1.5	millimeter	UO	UO:0000016	0.0741	second	UO	UO:0000010	0.04714	second	UO	UO:0000010	30	degree	UO	UO:0000185	pat-05_MR_IAM_CPAi	pat-05_MR_IAM_CPAi	Zenodo	doi:10.5281/zenodo.1199641	https://doi.org/10.5281/zenodo.1199641	Haemorrhage
pat-07	Magnetic Resonance Imaging	Siemens	400x22x400	millimeter	UO	UO:0000016	0.5x21.0x0.5	millimeter	UO	UO:0000016	0.025	second	UO	UO:0000010	0.003452	second	UO	UO:0000010	20	degree	UO	UO:0000185	pat-07_MR_BOTH	pat-07_MR_BOTH	Zenodo	doi:10.5281/zenodo.1199641	https://doi.org/10.5281/zenodo.1199641	None
pat-07	Magnetic Resonance Imaging	Siemens	22x400x400	millimeter	UO	UO:0000016	21.0x0.5x0.5	millimeter	UO	UO:0000016	0.025	second	UO	UO:0000010	0.003452	second	UO	UO:0000010	20	degree	UO	UO:0000185	pat-07_MR_BOTHa	pat-07_MR_BOTHa	Zenodo	doi:10.5281/zenodo.1199641	https://doi.org/10.5281/zenodo.1199641	None
pat-07	Magnetic Resonance Imaging	Siemens	400x22x400	millimeter	UO	UO:0000016	0.5x21.0x0.5	millimeter	UO	UO:0000016	0.025	second	UO	UO:0000010	0.003452	second	UO	UO:0000010	20	degree	UO	UO:0000185	pat-07_MR_BOTHb	pat-07_MR_BOTHb	Zenodo	doi:10.5281/zenodo.1199641	https://doi.org/10.5281/zenodo.1199641	None
pat-07	Magnetic Resonance Imaging	Siemens	22x400x400	millimeter	UO	UO:0000016	21.0x0.5x0.5	millimeter	UO	UO:0000016	0.025	second	UO	UO:0000010	0.003452	second	UO	UO:0000010	20	degree	UO	UO:0000185	pat-07_MR_BOTHc	pat-07_MR_BOTHc	Zenodo	doi:10.5281/zenodo.1199641	https://doi.org/10.5281/zenodo.1199641	None
pat-07	Magnetic Resonance Imaging	Siemens	256x256x30	millimeter	UO	UO:0000016	0.9x0.9x5.0	millimeter	UO	UO:0000016	3.5	second	UO	UO:0000010	0.076134	second	UO	UO:0000010	90	degree	UO	UO:0000185	pat-07_MR_DTI_P6d_noniso_SENSE	pat-07_MR_DTI_P6d_noniso_SENSE	Zenodo	doi:10.5281/zenodo.1199641	https://doi.org/10.5281/zenodo.1199641	None
pat-07	Magnetic Resonance Imaging	Siemens	256x256x30	millimeter	UO	UO:0000016	0.9x0.9x5.0	millimeter	UO	UO:0000016		second	UO	UO:0000010		second	UO	UO:0000010		degree	UO	UO:0000185	pat-07_MR_DTI_P6d_noniso_SENSE_ADC	pat-07_MR_DTI_P6d_noniso_SENSE_ADC	Zenodo	doi:10.5281/zenodo.1199641	https://doi.org/10.5281/zenodo.1199641	None
pat-07	Magnetic Resonance Imaging	Siemens	256x256x30	millimeter	UO	UO:0000016	0.9x0.9x5.0	millimeter	UO	UO:0000016	3.5	second	UO	UO:0000010	0.076134	second	UO	UO:0000010	90	degree	UO	UO:0000185	pat-07_MR_DTI_P6d_noniso_SENSEa	pat-07_MR_DTI_P6d_noniso_SENSEa	Zenodo	doi:10.5281/zenodo.1199641	https://doi.org/10.5281/zenodo.1199641	None
pat-07	Magnetic Resonance Imaging	Siemens	256x256x30	millimeter	UO	UO:0000016	0.9x0.9x5.0	millimeter	UO	UO:0000016		second	UO	UO:0000010		second	UO	UO:0000010		degree	UO	UO:0000185	pat-07_MR_DTI_P6d_noniso_SENSEa_ADC	pat-07_MR_DTI_P6d_noniso_SENSEa_ADC	Zenodo	doi:10.5281/zenodo.1199641	https://doi.org/10.5281/zenodo.1199641	None
pat-07	Magnetic Resonance Imaging	Siemens	256x256x30	millimeter	UO	UO:0000016	0.9x0.9x5.0	millimeter	UO	UO:0000016	3.5	second	UO	UO:0000010	0.075	second	UO	UO:0000010	90	degree	UO	UO:0000185	pat-07_MR_DTI_calib_SENSE	pat-07_MR_DTI_calib_SENSE	Zenodo	doi:10.5281/zenodo.1199641	https://doi.org/10.5281/zenodo.1199641	None
pat-07	Magnetic Resonance Imaging	Siemens	256x256x30	millimeter	UO	UO:0000016	0.9x0.9x5.0	millimeter	UO	UO:0000016	3.5	second	UO	UO:0000010	0.075	second	UO	UO:0000010	90	degree	UO	UO:0000185	pat-07_MR_DTI_calib_SENSEa	pat-07_MR_DTI_calib_SENSEa	Zenodo	doi:10.5281/zenodo.1199641	https://doi.org/10.5281/zenodo.1199641	None
pat-07	Magnetic Resonance Imaging	Siemens	560x560x40	millimeter	UO	UO:0000016	0.4x0.4x4.0	millimeter	UO	UO:0000016	10.8	second	UO	UO:0000010	0.11	second	UO	UO:0000010	90	degree	UO	UO:0000185	pat-07_MR_FLAIR_10800_SENSE	pat-07_MR_FLAIR_10800_SENSE	Zenodo	doi:10.5281/zenodo.1199641	https://doi.org/10.5281/zenodo.1199641	None
pat-07	Magnetic Resonance Imaging	Siemens	560x560x40	millimeter	UO	UO:0000016	0.4x0.4x4.0	millimeter	UO	UO:0000016	10.8	second	UO	UO:0000010	0.11	second	UO	UO:0000010	90	degree	UO	UO:0000185	pat-07_MR_FLAIR_10800_SENSEa	pat-07_MR_FLAIR_10800_SENSEa	Zenodo	doi:10.5281/zenodo.1199641	https://doi.org/10.5281/zenodo.1199641	None
pat-07	Magnetic Resonance Imaging	Siemens	3x400x400	millimeter	UO	UO:0000016	141.1x0.5x0.5	millimeter	UO	UO:0000016	0.025	second	UO	UO:0000010	0.003452	second	UO	UO:0000010	20	degree	UO	UO:0000185	pat-07_MR_MIP_s3DI_MC_resol_match_SENSE	pat-07_MR_MIP_s3DI_MC_resol_match_SENSE	Zenodo	doi:10.5281/zenodo.1199641	https://doi.org/10.5281/zenodo.1199641	None
pat-07	Magnetic Resonance Imaging	Siemens	3x400x400	millimeter	UO	UO:0000016	141.1x0.5x0.5	millimeter	UO	UO:0000016	0.025	second	UO	UO:0000010	0.003452	second	UO	UO:0000010	20	degree	UO	UO:0000185	pat-07_MR_MIP_s3DI_MC_resol_match_SENSEa	pat-07_MR_MIP_s3DI_MC_resol_match_SENSEa	Zenodo	doi:10.5281/zenodo.1199641	https://doi.org/10.5281/zenodo.1199641	None
pat-07	Magnetic Resonance Imaging	Siemens	512x512x35	millimeter	UO	UO:0000016	0.4x0.4x4.0	millimeter	UO	UO:0000016	1.22995	second	UO	UO:0000010	0.020715	second	UO	UO:0000010	18	degree	UO	UO:0000185	pat-07_MR_T2W_FFE_20_SENSE	pat-07_MR_T2W_FFE_20_SENSE	Zenodo	doi:10.5281/zenodo.1199641	https://doi.org/10.5281/zenodo.1199641	None
pat-07	Magnetic Resonance Imaging	Siemens	512x512x35	millimeter	UO	UO:0000016	0.4x0.4x4.0	millimeter	UO	UO:0000016	1.22995	second	UO	UO:0000010	0.020715	second	UO	UO:0000010	18	degree	UO	UO:0000185	pat-07_MR_T2W_FFE_20_SENSEa	pat-07_MR_T2W_FFE_20_SENSEa	Zenodo	doi:10.5281/zenodo.1199641	https://doi.org/10.5281/zenodo.1199641	None
pat-07	Magnetic Resonance Imaging	Siemens	288x288x200	millimeter	UO	UO:0000016	0.9x0.9x0.9	millimeter	UO	UO:0000016	0.0070794	second	UO	UO:0000010	0.003284	second	UO	UO:0000010	9	degree	UO	UO:0000185	pat-07_MR_TRA	pat-07_MR_TRA	Zenodo	doi:10.5281/zenodo.1199641	https://doi.org/10.5281/zenodo.1199641	None
pat-07	Magnetic Resonance Imaging	Siemens	288x288x200	millimeter	UO	UO:0000016	0.9x0.9x0.9	millimeter	UO	UO:0000016	0.0070794	second	UO	UO:0000010	0.003284	second	UO	UO:0000010	9	degree	UO	UO:0000185	pat-07_MR_TRAa	pat-07_MR_TRAa	Zenodo	doi:10.5281/zenodo.1199641	https://doi.org/10.5281/zenodo.1199641	None
pat-07	Magnetic Resonance Imaging	Siemens	160x288x288	millimeter	UO	UO:0000016	1.1x0.9x0.9	millimeter	UO	UO:0000016	0.0070794	second	UO	UO:0000010	0.003284	second	UO	UO:0000010	9	degree	UO	UO:0000185	pat-07_MR_WIP_T1W3Drapid_SENSE	pat-07_MR_WIP_T1W3Drapid_SENSE	Zenodo	doi:10.5281/zenodo.1199641	https://doi.org/10.5281/zenodo.1199641	None
pat-07	Magnetic Resonance Imaging	Siemens	160x288x288	millimeter	UO	UO:0000016	1.1x0.9x0.9	millimeter	UO	UO:0000016	0.0070794	second	UO	UO:0000010	0.003284	second	UO	UO:0000010	9	degree	UO	UO:0000185	pat-07_MR_WIP_T1W3Drapid_SENSEa	pat-07_MR_WIP_T1W3Drapid_SENSEa	Zenodo	doi:10.5281/zenodo.1199641	https://doi.org/10.5281/zenodo.1199641	None
pat-07	Magnetic Resonance Imaging	Siemens	288x180x288	millimeter	UO	UO:0000016	0.9x1.0x0.9	millimeter	UO	UO:0000016	0.0070794	second	UO	UO:0000010	0.003284	second	UO	UO:0000010	9	degree	UO	UO:0000185	pat-07_MR_cor	pat-07_MR_cor	Zenodo	doi:10.5281/zenodo.1199641	https://doi.org/10.5281/zenodo.1199641	None
pat-07	Magnetic Resonance Imaging	Siemens	288x180x288	millimeter	UO	UO:0000016	0.9x1.0x0.9	millimeter	UO	UO:0000016	0.0070794	second	UO	UO:0000010	0.003284	second	UO	UO:0000010	9	degree	UO	UO:0000185	pat-07_MR_cora	pat-07_MR_cora	Zenodo	doi:10.5281/zenodo.1199641	https://doi.org/10.5281/zenodo.1199641	None
pat-07	Magnetic Resonance Imaging	Siemens	256x256x30	millimeter	UO	UO:0000016	0.9x0.9x5.0	millimeter	UO	UO:0000016	3.5	second	UO	UO:0000010	0.076134	second	UO	UO:0000010	90	degree	UO	UO:0000185	pat-07_MR_dADC	pat-07_MR_dADC	Zenodo	doi:10.5281/zenodo.1199641	https://doi.org/10.5281/zenodo.1199641	None
pat-07	Magnetic Resonance Imaging	Siemens	256x256x30	millimeter	UO	UO:0000016	0.9x0.9x5.0	millimeter	UO	UO:0000016	3.5	second	UO	UO:0000010	0.076134	second	UO	UO:0000010	90	degree	UO	UO:0000185	pat-07_MR_dADCa	pat-07_MR_dADCa	Zenodo	doi:10.5281/zenodo.1199641	https://doi.org/10.5281/zenodo.1199641	None
pat-07	Magnetic Resonance Imaging	Siemens	256x256x30	millimeter	UO	UO:0000016	0.9x0.9x5.0	millimeter	UO	UO:0000016	3.5	second	UO	UO:0000010	0.076134	second	UO	UO:0000010	90	degree	UO	UO:0000185	pat-07_MR_eEADC	pat-07_MR_eEADC	Zenodo	doi:10.5281/zenodo.1199641	https://doi.org/10.5281/zenodo.1199641	None
pat-07	Magnetic Resonance Imaging	Siemens	256x256x30	millimeter	UO	UO:0000016	0.9x0.9x5.0	millimeter	UO	UO:0000016	3.5	second	UO	UO:0000010	0.076134	second	UO	UO:0000010	90	degree	UO	UO:0000185	pat-07_MR_eEADCa	pat-07_MR_eEADCa	Zenodo	doi:10.5281/zenodo.1199641	https://doi.org/10.5281/zenodo.1199641	None
pat-07	Magnetic Resonance Imaging	Siemens	256x256x30	millimeter	UO	UO:0000016	0.9x0.9x5.0	millimeter	UO	UO:0000016	3.5	second	UO	UO:0000010	0.076134	second	UO	UO:0000010	90	degree	UO	UO:0000185	pat-07_MR_faFA	pat-07_MR_faFA	Zenodo	doi:10.5281/zenodo.1199641	https://doi.org/10.5281/zenodo.1199641	None
pat-07	Magnetic Resonance Imaging	Siemens	256x256x30	millimeter	UO	UO:0000016	0.9x0.9x5.0	millimeter	UO	UO:0000016	3.5	second	UO	UO:0000010	0.076134	second	UO	UO:0000010	90	degree	UO	UO:0000185	pat-07_MR_faFAa	pat-07_MR_faFAa	Zenodo	doi:10.5281/zenodo.1199641	https://doi.org/10.5281/zenodo.1199641	None
pat-07	Magnetic Resonance Imaging	Siemens	256x256x30	millimeter	UO	UO:0000016	0.9x0.9x5.0	millimeter	UO	UO:0000016	3.5	second	UO	UO:0000010	0.076134	second	UO	UO:0000010	90	degree	UO	UO:0000185	pat-07_MR_facFA_Color	pat-07_MR_facFA_Color	Zenodo	doi:10.5281/zenodo.1199641	https://doi.org/10.5281/zenodo.1199641	None
pat-07	Magnetic Resonance Imaging	Siemens	256x256x30	millimeter	UO	UO:0000016	0.9x0.9x5.0	millimeter	UO	UO:0000016	3.5	second	UO	UO:0000010	0.076134	second	UO	UO:0000010	90	degree	UO	UO:0000185	pat-07_MR_facFA_Colora	pat-07_MR_facFA_Colora	Zenodo	doi:10.5281/zenodo.1199641	https://doi.org/10.5281/zenodo.1199641	None
pat-07	Magnetic Resonance Imaging	Siemens	256x256x30	millimeter	UO	UO:0000016	0.9x0.9x5.0	millimeter	UO	UO:0000016	3.5	second	UO	UO:0000010	0.076134	second	UO	UO:0000010	90	degree	UO	UO:0000185	pat-07_MR_isoDWI_b1000_iso	pat-07_MR_isoDWI_b1000_iso	Zenodo	doi:10.5281/zenodo.1199641	https://doi.org/10.5281/zenodo.1199641	None
pat-07	Magnetic Resonance Imaging	Siemens	256x256x30	millimeter	UO	UO:0000016	0.9x0.9x5.0	millimeter	UO	UO:0000016	3.5	second	UO	UO:0000010	0.076134	second	UO	UO:0000010	90	degree	UO	UO:0000185	pat-07_MR_isoDWI_b1000_isoa	pat-07_MR_isoDWI_b1000_isoa	Zenodo	doi:10.5281/zenodo.1199641	https://doi.org/10.5281/zenodo.1199641	None
pat-07	Magnetic Resonance Imaging	Siemens	22x400x400	millimeter	UO	UO:0000016	21.0x0.5x0.5	millimeter	UO	UO:0000016	0.025	second	UO	UO:0000010	0.003452	second	UO	UO:0000010	20	degree	UO	UO:0000185	pat-07_MR_left	pat-07_MR_left	Zenodo	doi:10.5281/zenodo.1199641	https://doi.org/10.5281/zenodo.1199641	None
pat-07	Magnetic Resonance Imaging	Siemens	22x400x400	millimeter	UO	UO:0000016	21.0x0.5x0.5	millimeter	UO	UO:0000016	0.025	second	UO	UO:0000010	0.003452	second	UO	UO:0000010	20	degree	UO	UO:0000185	pat-07_MR_lefta	pat-07_MR_lefta	Zenodo	doi:10.5281/zenodo.1199641	https://doi.org/10.5281/zenodo.1199641	None
pat-07	Magnetic Resonance Imaging	Siemens	22x400x400	millimeter	UO	UO:0000016	21.0x0.5x0.5	millimeter	UO	UO:0000016	0.025	second	UO	UO:0000010	0.003452	second	UO	UO:0000010	20	degree	UO	UO:0000185	pat-07_MR_right	pat-07_MR_right	Zenodo	doi:10.5281/zenodo.1199641	https://doi.org/10.5281/zenodo.1199641	None
pat-07	Magnetic Resonance Imaging	Siemens	22x400x400	millimeter	UO	UO:0000016	21.0x0.5x0.5	millimeter	UO	UO:0000016	0.025	second	UO	UO:0000010	0.003452	second	UO	UO:0000010	20	degree	UO	UO:0000185	pat-07_MR_righta	pat-07_MR_righta	Zenodo	doi:10.5281/zenodo.1199641	https://doi.org/10.5281/zenodo.1199641	None
pat-07	Magnetic Resonance Imaging	Siemens	400x400x140	millimeter	UO	UO:0000016	0.5x0.5x0.5	millimeter	UO	UO:0000016	0.025	second	UO	UO:0000010	0.003452	second	UO	UO:0000010	20	degree	UO	UO:0000185	pat-07_MR_s3DI_MC_resol_match_SENSE	pat-07_MR_s3DI_MC_resol_match_SENSE	Zenodo	doi:10.5281/zenodo.1199641	https://doi.org/10.5281/zenodo.1199641	None
pat-07	Magnetic Resonance Imaging	Siemens	400x400x140	millimeter	UO	UO:0000016	0.5x0.5x0.5	millimeter	UO	UO:0000016	0.025	second	UO	UO:0000010	0.003452	second	UO	UO:0000010	20	degree	UO	UO:0000185	pat-07_MR_s3DI_MC_resol_match_SENSEa	pat-07_MR_s3DI_MC_resol_match_SENSEa	Zenodo	doi:10.5281/zenodo.1199641	https://doi.org/10.5281/zenodo.1199641	None
pat-09	Magnetic Resonance Imaging	Siemens	256x256x30	millimeter	UO	UO:0000016	0.9x0.9x5.0	millimeter	UO	UO:0000016	3.5	second	UO	UO:0000010	0.076134	second	UO	UO:0000010	90	degree	UO	UO:0000185	pat-09_MR_DTI_P6d_noniso_SENSE	pat-09_MR_DTI_P6d_noniso_SENSE	Zenodo	doi:10.5281/zenodo.1199641	https://doi.org/10.5281/zenodo.1199641	Ischaemia
pat-09	Magnetic Resonance Imaging	Siemens	256x256x30	millimeter	UO	UO:0000016	0.9x0.9x5.0	millimeter	UO	UO:0000016		second	UO	UO:0000010		second	UO	UO:0000010		degree	UO	UO:0000185	pat-09_MR_DTI_P6d_noniso_SENSE_ADC	pat-09_MR_DTI_P6d_noniso_SENSE_ADC	Zenodo	doi:10.5281/zenodo.1199641	https://doi.org/10.5281/zenodo.1199641	Ischaemia
pat-09	Magnetic Resonance Imaging	Siemens	256x256x30	millimeter	UO	UO:0000016	0.9x0.9x5.0	millimeter	UO	UO:0000016	3.5	second	UO	UO:0000010	0.075	second	UO	UO:0000010	90	degree	UO	UO:0000185	pat-09_MR_DTI_calib_SENSE	pat-09_MR_DTI_calib_SENSE	Zenodo	doi:10.5281/zenodo.1199641	https://doi.org/10.5281/zenodo.1199641	Ischaemia
pat-09	Magnetic Resonance Imaging	Siemens	560x560x42	millimeter	UO	UO:0000016	0.4x0.4x4.0	millimeter	UO	UO:0000016	10.8	second	UO	UO:0000010	0.11	second	UO	UO:0000010	90	degree	UO	UO:0000185	pat-09_MR_FLAIR_10800_SENSE	pat-09_MR_FLAIR_10800_SENSE	Zenodo	doi:10.5281/zenodo.1199641	https://doi.org/10.5281/zenodo.1199641	Ischaemia
pat-09	Magnetic Resonance Imaging	Siemens	512x512x35	millimeter	UO	UO:0000016	0.4x0.4x4.0	millimeter	UO	UO:0000016	1.2391	second	UO	UO:0000010	0.020715	second	UO	UO:0000010	18	degree	UO	UO:0000185	pat-09_MR_T2W_FFE_20_FAST_SENSE	pat-09_MR_T2W_FFE_20_FAST_SENSE	Zenodo	doi:10.5281/zenodo.1199641	https://doi.org/10.5281/zenodo.1199641	Ischaemia
pat-09	Magnetic Resonance Imaging	Siemens	512x512x35	millimeter	UO	UO:0000016	0.4x0.4x4.0	millimeter	UO	UO:0000016	1.24316	second	UO	UO:0000010	0.020715	second	UO	UO:0000010	18	degree	UO	UO:0000185	pat-09_MR_T2W_FFE_20_SENSE	pat-09_MR_T2W_FFE_20_SENSE	Zenodo	doi:10.5281/zenodo.1199641	https://doi.org/10.5281/zenodo.1199641	Ischaemia
pat-09	Magnetic Resonance Imaging	Siemens	182x288x288	millimeter	UO	UO:0000016	1.1x0.9x0.9	millimeter	UO	UO:0000016	0.0073205	second	UO	UO:0000010	0.003396	second	UO	UO:0000010	9	degree	UO	UO:0000185	pat-09_MR_WIP_T1W3Drapid_FAST_SENSE	pat-09_MR_WIP_T1W3Drapid_FAST_SENSE	Zenodo	doi:10.5281/zenodo.1199641	https://doi.org/10.5281/zenodo.1199641	Ischaemia
pat-09	Magnetic Resonance Imaging	Siemens	288x180x288	millimeter	UO	UO:0000016	0.9x1.0x0.9	millimeter	UO	UO:0000016	0.0073205	second	UO	UO:0000010	0.003396	second	UO	UO:0000010	9	degree	UO	UO:0000185	pat-09_MR_cor	pat-09_MR_cor	Zenodo	doi:10.5281/zenodo.1199641	https://doi.org/10.5281/zenodo.1199641	Ischaemia
pat-09	Magnetic Resonance Imaging	Siemens	256x256x30	millimeter	UO	UO:0000016	0.9x0.9x5.0	millimeter	UO	UO:0000016	3.5	second	UO	UO:0000010	0.076134	second	UO	UO:0000010	90	degree	UO	UO:0000185	pat-09_MR_dADC	pat-09_MR_dADC	Zenodo	doi:10.5281/zenodo.1199641	https://doi.org/10.5281/zenodo.1199641	Ischaemia
pat-09	Magnetic Resonance Imaging	Siemens	256x256x30	millimeter	UO	UO:0000016	0.9x0.9x5.0	millimeter	UO	UO:0000016	3.5	second	UO	UO:0000010	0.076134	second	UO	UO:0000010	90	degree	UO	UO:0000185	pat-09_MR_eEADC	pat-09_MR_eEADC	Zenodo	doi:10.5281/zenodo.1199641	https://doi.org/10.5281/zenodo.1199641	Ischaemia
pat-09	Magnetic Resonance Imaging	Siemens	256x256x30	millimeter	UO	UO:0000016	0.9x0.9x5.0	millimeter	UO	UO:0000016	3.5	second	UO	UO:0000010	0.076134	second	UO	UO:0000010	90	degree	UO	UO:0000185	pat-09_MR_faFA	pat-09_MR_faFA	Zenodo	doi:10.5281/zenodo.1199641	https://doi.org/10.5281/zenodo.1199641	Ischaemia
pat-09	Magnetic Resonance Imaging	Siemens	256x256x30	millimeter	UO	UO:0000016	0.9x0.9x5.0	millimeter	UO	UO:0000016	3.5	second	UO	UO:0000010	0.076134	second	UO	UO:0000010	90	degree	UO	UO:0000185	pat-09_MR_facFA_Color	pat-09_MR_facFA_Color	Zenodo	doi:10.5281/zenodo.1199641	https://doi.org/10.5281/zenodo.1199641	Ischaemia
pat-09	Magnetic Resonance Imaging	Siemens	256x256x30	millimeter	UO	UO:0000016	0.9x0.9x5.0	millimeter	UO	UO:0000016	3.5	second	UO	UO:0000010	0.076134	second	UO	UO:0000010	90	degree	UO	UO:0000185	pat-09_MR_isoDWI_b1000_iso	pat-09_MR_isoDWI_b1000_iso	Zenodo	doi:10.5281/zenodo.1199641	https://doi.org/10.5281/zenodo.1199641	Ischaemia
pat-09	Magnetic Resonance Imaging	Siemens	288x288x140	millimeter	UO	UO:0000016	0.9x0.9x1.0	millimeter	UO	UO:0000016	0.0073205	second	UO	UO:0000010	0.003396	second	UO	UO:0000010	9	degree	UO	UO:0000185	pat-09_MR_tra	pat-09_MR_tra	Zenodo	doi:10.5281/zenodo.1199641	https://doi.org/10.5281/zenodo.1199641	Ischaemia
pat-10	Magnetic Resonance Imaging	Siemens	384x384x100	millimeter	UO	UO:0000016	0.4x0.4x0.7	millimeter	UO	UO:0000016	0.023	second	UO	UO:0000010	0.003453	second	UO	UO:0000010	20	degree	UO	UO:0000185	pat-10_MR_3DI_MC_CLEAR	pat-10_MR_3DI_MC_CLEAR	Zenodo	doi:10.5281/zenodo.1199641	https://doi.org/10.5281/zenodo.1199641	None
pat-10	Magnetic Resonance Imaging	Siemens	256x256x3	millimeter	UO	UO:0000016	1.0x1.0x25.0	millimeter	UO	UO:0000016	0.02	second	UO	UO:0000010	0.006279	second	UO	UO:0000010	15	degree	UO	UO:0000185	pat-10_MR_DAbPCA_survey_CLEAR	pat-10_MR_DAbPCA_survey_CLEAR	Zenodo	doi:10.5281/zenodo.1199641	https://doi.org/10.5281/zenodo.1199641	None
pat-10	Magnetic Resonance Imaging	Siemens	256x256x30	millimeter	UO	UO:0000016	0.9x0.9x5.0	millimeter	UO	UO:0000016	3.5	second	UO	UO:0000010	0.076134	second	UO	UO:0000010	90	degree	UO	UO:0000185	pat-10_MR_DTI_P6d_noniso_SENSE	pat-10_MR_DTI_P6d_noniso_SENSE	Zenodo	doi:10.5281/zenodo.1199641	https://doi.org/10.5281/zenodo.1199641	None
pat-10	Magnetic Resonance Imaging	Siemens	256x256x30	millimeter	UO	UO:0000016	0.9x0.9x5.0	millimeter	UO	UO:0000016		second	UO	UO:0000010		second	UO	UO:0000010		degree	UO	UO:0000185	pat-10_MR_DTI_P6d_noniso_SENSE_ADC	pat-10_MR_DTI_P6d_noniso_SENSE_ADC	Zenodo	doi:10.5281/zenodo.1199641	https://doi.org/10.5281/zenodo.1199641	None
pat-10	Magnetic Resonance Imaging	Siemens	256x256x30	millimeter	UO	UO:0000016	0.9x0.9x5.0	millimeter	UO	UO:0000016	3.5	second	UO	UO:0000010	0.075	second	UO	UO:0000010	90	degree	UO	UO:0000185	pat-10_MR_DTI_calib_SENSE	pat-10_MR_DTI_calib_SENSE	Zenodo	doi:10.5281/zenodo.1199641	https://doi.org/10.5281/zenodo.1199641	None
pat-10	Magnetic Resonance Imaging	Siemens	560x560x40	millimeter	UO	UO:0000016	0.4x0.4x4.0	millimeter	UO	UO:0000016	10.8	second	UO	UO:0000010	0.11	second	UO	UO:0000010	90	degree	UO	UO:0000185	pat-10_MR_FLAIR_10800_SENSE	pat-10_MR_FLAIR_10800_SENSE	Zenodo	doi:10.5281/zenodo.1199641	https://doi.org/10.5281/zenodo.1199641	None
pat-10	Magnetic Resonance Imaging	Siemens	19x506x341	millimeter	UO	UO:0000016	18.7x0.5x0.5	millimeter	UO	UO:0000016	0.025	second	UO	UO:0000010	0.003452	second	UO	UO:0000010	20	degree	UO	UO:0000185	pat-10_MR_MobiView_SPIN_FUSED	pat-10_MR_MobiView_SPIN_FUSED	Zenodo	doi:10.5281/zenodo.1199641	https://doi.org/10.5281/zenodo.1199641	None
pat-10	Magnetic Resonance Imaging	Siemens	19x506x3	millimeter	UO	UO:0000016	18.7x0.5x0.0	millimeter	UO	UO:0000016		second	UO	UO:0000010		second	UO	UO:0000010		degree	UO	UO:0000185	pat-10_MR_MobiView_SPIN_FUSED_Eq_1	pat-10_MR_MobiView_SPIN_FUSED_Eq_1	Zenodo	doi:10.5281/zenodo.1199641	https://doi.org/10.5281/zenodo.1199641	None
pat-10	Magnetic Resonance Imaging	Siemens	19x384x384	millimeter	UO	UO:0000016	14.2x0.5x0.5	millimeter	UO	UO:0000016	0.023	second	UO	UO:0000010	0.003453	second	UO	UO:0000010	20	degree	UO	UO:0000185	pat-10_MR_SPIN_BOTH3DI_MC_CLEAR	pat-10_MR_SPIN_BOTH3DI_MC_CLEAR	Zenodo	doi:10.5281/zenodo.1199641	https://doi.org/10.5281/zenodo.1199641	None
pat-10	Magnetic Resonance Imaging	Siemens	19x400x400	millimeter	UO	UO:0000016	21.0x0.5x0.5	millimeter	UO	UO:0000016	0.025	second	UO	UO:0000010	0.003452	second	UO	UO:0000010	20	degree	UO	UO:0000185	pat-10_MR_SPIN_LEFT	pat-10_MR_SPIN_LEFT	Zenodo	doi:10.5281/zenodo.1199641	https://doi.org/10.5281/zenodo.1199641	None
pat-10	Magnetic Resonance Imaging	Siemens	19x400x400	millimeter	UO	UO:0000016	21.0x0.5x0.5	millimeter	UO	UO:0000016	0.025	second	UO	UO:0000010	0.003452	second	UO	UO:0000010	20	degree	UO	UO:0000185	pat-10_MR_SPIN_RIGHT	pat-10_MR_SPIN_RIGHT	Zenodo	doi:10.5281/zenodo.1199641	https://doi.org/10.5281/zenodo.1199641	None
pat-10	Magnetic Resonance Imaging	Siemens	512x512x35	millimeter	UO	UO:0000016	0.4x0.4x4.0	millimeter	UO	UO:0000016	1.22802	second	UO	UO:0000010	0.020715	second	UO	UO:0000010	18	degree	UO	UO:0000185	pat-10_MR_T2W_FFE_20_SENSE	pat-10_MR_T2W_FFE_20_SENSE	Zenodo	doi:10.5281/zenodo.1199641	https://doi.org/10.5281/zenodo.1199641	None
pat-10	Magnetic Resonance Imaging	Siemens	288x288x200	millimeter	UO	UO:0000016	0.9x0.9x0.9	millimeter	UO	UO:0000016	0.0071711	second	UO	UO:0000010	0.003294	second	UO	UO:0000010	9	degree	UO	UO:0000185	pat-10_MR_TRA	pat-10_MR_TRA	Zenodo	doi:10.5281/zenodo.1199641	https://doi.org/10.5281/zenodo.1199641	None
pat-10	Magnetic Resonance Imaging	Siemens	400x19x400	millimeter	UO	UO:0000016	0.5x21.0x0.5	millimeter	UO	UO:0000016	0.025	second	UO	UO:0000010	0.003452	second	UO	UO:0000010	20	degree	UO	UO:0000185	pat-10_MR_TUMBLE_BOTH	pat-10_MR_TUMBLE_BOTH	Zenodo	doi:10.5281/zenodo.1199641	https://doi.org/10.5281/zenodo.1199641	None
pat-10	Magnetic Resonance Imaging	Siemens	170x288x288	millimeter	UO	UO:0000016	1.1x0.9x0.9	millimeter	UO	UO:0000016	0.0071711	second	UO	UO:0000010	0.003294	second	UO	UO:0000010	9	degree	UO	UO:0000185	pat-10_MR_WIP_T1W3Drapid_SENSE	pat-10_MR_WIP_T1W3Drapid_SENSE	Zenodo	doi:10.5281/zenodo.1199641	https://doi.org/10.5281/zenodo.1199641	None
pat-10	Magnetic Resonance Imaging	Siemens	288x180x288	millimeter	UO	UO:0000016	0.9x1.0x0.9	millimeter	UO	UO:0000016	0.0071711	second	UO	UO:0000010	0.003294	second	UO	UO:0000010	9	degree	UO	UO:0000185	pat-10_MR_cor	pat-10_MR_cor	Zenodo	doi:10.5281/zenodo.1199641	https://doi.org/10.5281/zenodo.1199641	None
pat-10	Magnetic Resonance Imaging	Siemens	256x256x30	millimeter	UO	UO:0000016	0.9x0.9x5.0	millimeter	UO	UO:0000016	3.5	second	UO	UO:0000010	0.076134	second	UO	UO:0000010	90	degree	UO	UO:0000185	pat-10_MR_dADC	pat-10_MR_dADC	Zenodo	doi:10.5281/zenodo.1199641	https://doi.org/10.5281/zenodo.1199641	None
pat-10	Magnetic Resonance Imaging	Siemens	256x256x30	millimeter	UO	UO:0000016	0.9x0.9x5.0	millimeter	UO	UO:0000016	3.5	second	UO	UO:0000010	0.076134	second	UO	UO:0000010	90	degree	UO	UO:0000185	pat-10_MR_eEADC	pat-10_MR_eEADC	Zenodo	doi:10.5281/zenodo.1199641	https://doi.org/10.5281/zenodo.1199641	None
pat-10	Magnetic Resonance Imaging	Siemens	256x256x30	millimeter	UO	UO:0000016	0.9x0.9x5.0	millimeter	UO	UO:0000016	3.5	second	UO	UO:0000010	0.076134	second	UO	UO:0000010	90	degree	UO	UO:0000185	pat-10_MR_faFA	pat-10_MR_faFA	Zenodo	doi:10.5281/zenodo.1199641	https://doi.org/10.5281/zenodo.1199641	None
pat-10	Magnetic Resonance Imaging	Siemens	256x256x30	millimeter	UO	UO:0000016	0.9x0.9x5.0	millimeter	UO	UO:0000016	3.5	second	UO	UO:0000010	0.076134	second	UO	UO:0000010	90	degree	UO	UO:0000185	pat-10_MR_facFA_Color	pat-10_MR_facFA_Color	Zenodo	doi:10.5281/zenodo.1199641	https://doi.org/10.5281/zenodo.1199641	None
pat-10	Magnetic Resonance Imaging	Siemens	256x256x30	millimeter	UO	UO:0000016	0.9x0.9x5.0	millimeter	UO	UO:0000016	3.5	second	UO	UO:0000010	0.076134	second	UO	UO:0000010	90	degree	UO	UO:0000185	pat-10_MR_isoDWI_b1000_iso	pat-10_MR_isoDWI_b1000_iso	Zenodo	doi:10.5281/zenodo.1199641	https://doi.org/10.5281/zenodo.1199641	None
pat-10	Magnetic Resonance Imaging	Siemens	400x400x180	millimeter	UO	UO:0000016	0.5x0.5x0.5	millimeter	UO	UO:0000016	0.025	second	UO	UO:0000010	0.003452	second	UO	UO:0000010	20	degree	UO	UO:0000185	pat-10_MR_s3DI_MC_resol_match_SENSE	pat-10_MR_s3DI_MC_resol_match_SENSE	Zenodo	doi:10.5281/zenodo.1199641	https://doi.org/10.5281/zenodo.1199641	None
pat-11	Magnetic Resonance Imaging	Siemens	512x512x28	millimeter	UO	UO:0000016	0.4x0.4x6.0	millimeter	UO	UO:0000016	8	second	UO	UO:0000010	0.108416	second	UO	UO:0000010	160.145	degree	UO	UO:0000185	pat-11_MR_Cor_T2_PROPELLER_FLAIR	pat-11_MR_Cor_T2_PROPELLER_FLAIR	Zenodo	doi:10.5281/zenodo.1199641	https://doi.org/10.5281/zenodo.1199641	Haemorrhage
pat-11	Magnetic Resonance Imaging	Siemens	512x512x28	millimeter	UO	UO:0000016	0.4x0.4x6.0	millimeter	UO	UO:0000016	8	second	UO	UO:0000010	0.108416	second	UO	UO:0000010	160.145	degree	UO	UO:0000185	pat-11_MR_Cor_T2_PROPELLER_FLAIRa	pat-11_MR_Cor_T2_PROPELLER_FLAIRa	Zenodo	doi:10.5281/zenodo.1199641	https://doi.org/10.5281/zenodo.1199641	Haemorrhage
pat-11	Magnetic Resonance Imaging	Siemens	256x256x26	millimeter	UO	UO:0000016	0.9x0.9x6.0	millimeter	UO	UO:0000016	8	second	UO	UO:0000010	0.0826	second	UO	UO:0000010	90	degree	UO	UO:0000185	pat-11_MR_HEAD_TRAUMA_BRAIN_INJU	pat-11_MR_HEAD_TRAUMA_BRAIN_INJU	Zenodo	doi:10.5281/zenodo.1199641	https://doi.org/10.5281/zenodo.1199641	Haemorrhage
pat-11	Magnetic Resonance Imaging	Siemens	512x512x3	millimeter	UO	UO:0000016	1.0x1.0x1.0	millimeter	UO	UO:0000016		second	UO	UO:0000010		second	UO	UO:0000010		degree	UO	UO:0000185	pat-11_MR_HEAD_TRAUMA_BRAIN_INJUa	pat-11_MR_HEAD_TRAUMA_BRAIN_INJUa	Zenodo	doi:10.5281/zenodo.1199641	https://doi.org/10.5281/zenodo.1199641	Haemorrhage
pat-11	Magnetic Resonance Imaging	Siemens	512x512x92	millimeter	UO	UO:0000016	0.5x0.5x1.5	millimeter	UO	UO:0000016	0.0743	second	UO	UO:0000010	0.047308	second	UO	UO:0000010	30	degree	UO	UO:0000185	pat-11_MR_HEAD_TRAUMA_BRAIN_INJUb	pat-11_MR_HEAD_TRAUMA_BRAIN_INJUb	Zenodo	doi:10.5281/zenodo.1199641	https://doi.org/10.5281/zenodo.1199641	Haemorrhage
pat-11	Magnetic Resonance Imaging	Siemens	512x512x26	millimeter	UO	UO:0000016	0.5x0.5x6.0	millimeter	UO	UO:0000016	5.35	second	UO	UO:0000010	0.098976	second	UO	UO:0000010	160	degree	UO	UO:0000185	pat-11_MR_HEAD_TRAUMA_BRAIN_INJUc	pat-11_MR_HEAD_TRAUMA_BRAIN_INJUc	Zenodo	doi:10.5281/zenodo.1199641	https://doi.org/10.5281/zenodo.1199641	Haemorrhage
pat-11	Magnetic Resonance Imaging	Siemens	256x256x15	millimeter	UO	UO:0000016	0.9x0.9x7.0	millimeter	UO	UO:0000016	0.005284	second	UO	UO:0000010	0.001532	second	UO	UO:0000010	30	degree	UO	UO:0000185	pat-11_MR_HEAD_TRAUMA_BRAIN_INJUd	pat-11_MR_HEAD_TRAUMA_BRAIN_INJUd	Zenodo	doi:10.5281/zenodo.1199641	https://doi.org/10.5281/zenodo.1199641	Haemorrhage
pat-11	Magnetic Resonance Imaging	Siemens	256x256x25	millimeter	UO	UO:0000016	0.9x0.9x7.0	millimeter	UO	UO:0000016		second	UO	UO:0000010		second	UO	UO:0000010		degree	UO	UO:0000185	pat-11_MR_HEAD_TRAUMA_BRAIN_INJUd_Eq_1	pat-11_MR_HEAD_TRAUMA_BRAIN_INJUd_Eq_1	Zenodo	doi:10.5281/zenodo.1199641	https://doi.org/10.5281/zenodo.1199641	Haemorrhage
pat-11	Magnetic Resonance Imaging	Siemens	512x512x19	millimeter	UO	UO:0000016	0.4x0.4x6.0	millimeter	UO	UO:0000016	0.215	second	UO	UO:0000010	0.0042	second	UO	UO:0000010	80	degree	UO	UO:0000185	pat-11_MR_HEAD_TRAUMA_BRAIN_INJUe	pat-11_MR_HEAD_TRAUMA_BRAIN_INJUe	Zenodo	doi:10.5281/zenodo.1199641	https://doi.org/10.5281/zenodo.1199641	Haemorrhage
pat-11	Magnetic Resonance Imaging	Siemens	512x512x46	millimeter	UO	UO:0000016	0.5x0.5x3.0	millimeter	UO	UO:0000016	0.0743	second	UO	UO:0000010	0.047308	second	UO	UO:0000010	30	degree	UO	UO:0000185	pat-11_MR_HEAD_TRAUMA_BRAIN_INJUf	pat-11_MR_HEAD_TRAUMA_BRAIN_INJUf	Zenodo	doi:10.5281/zenodo.1199641	https://doi.org/10.5281/zenodo.1199641	Haemorrhage
pat-11	Magnetic Resonance Imaging	Siemens	512x512x92	millimeter	UO	UO:0000016	0.5x0.5x1.5	millimeter	UO	UO:0000016	0.0743	second	UO	UO:0000010	0.047308	second	UO	UO:0000010	30	degree	UO	UO:0000185	pat-11_MR_HEAD_TRAUMA_BRAIN_INJUg	pat-11_MR_HEAD_TRAUMA_BRAIN_INJUg	Zenodo	doi:10.5281/zenodo.1199641	https://doi.org/10.5281/zenodo.1199641	Haemorrhage
pat-11	Magnetic Resonance Imaging	Siemens	256x256x26	millimeter	UO	UO:0000016	0.9x0.9x6.0	millimeter	UO	UO:0000016	8	second	UO	UO:0000010	0.0826	second	UO	UO:0000010	90	degree	UO	UO:0000185	pat-11_MR_HEAD_TRAUMA_BRAIN_INJUh	pat-11_MR_HEAD_TRAUMA_BRAIN_INJUh	Zenodo	doi:10.5281/zenodo.1199641	https://doi.org/10.5281/zenodo.1199641	Haemorrhage
pat-11	Magnetic Resonance Imaging	Siemens	256x256x26	millimeter	UO	UO:0000016	0.9x0.9x6.0	millimeter	UO	UO:0000016	8	second	UO	UO:0000010	0.0826	second	UO	UO:0000010	90	degree	UO	UO:0000185	pat-11_MR_HEAD_TRAUMA_BRAIN_INJUi	pat-11_MR_HEAD_TRAUMA_BRAIN_INJUi	Zenodo	doi:10.5281/zenodo.1199641	https://doi.org/10.5281/zenodo.1199641	Haemorrhage
pat-11	Magnetic Resonance Imaging	Siemens	512x512x3	millimeter	UO	UO:0000016	1.0x1.0x1.0	millimeter	UO	UO:0000016		second	UO	UO:0000010		second	UO	UO:0000010		degree	UO	UO:0000185	pat-11_MR_HEAD_TRAUMA_BRAIN_INJUj	pat-11_MR_HEAD_TRAUMA_BRAIN_INJUj	Zenodo	doi:10.5281/zenodo.1199641	https://doi.org/10.5281/zenodo.1199641	Haemorrhage
pat-11	Magnetic Resonance Imaging	Siemens	512x512x92	millimeter	UO	UO:0000016	0.5x0.5x1.5	millimeter	UO	UO:0000016	0.0743	second	UO	UO:0000010	0.047308	second	UO	UO:0000010	30	degree	UO	UO:0000185	pat-11_MR_HEAD_TRAUMA_BRAIN_INJUk	pat-11_MR_HEAD_TRAUMA_BRAIN_INJUk	Zenodo	doi:10.5281/zenodo.1199641	https://doi.org/10.5281/zenodo.1199641	Haemorrhage
pat-11	Magnetic Resonance Imaging	Siemens	512x512x26	millimeter	UO	UO:0000016	0.5x0.5x6.0	millimeter	UO	UO:0000016	5.35	second	UO	UO:0000010	0.098976	second	UO	UO:0000010	160	degree	UO	UO:0000185	pat-11_MR_HEAD_TRAUMA_BRAIN_INJUl	pat-11_MR_HEAD_TRAUMA_BRAIN_INJUl	Zenodo	doi:10.5281/zenodo.1199641	https://doi.org/10.5281/zenodo.1199641	Haemorrhage
pat-11	Magnetic Resonance Imaging	Siemens	256x256x15	millimeter	UO	UO:0000016	0.9x0.9x7.0	millimeter	UO	UO:0000016	0.005284	second	UO	UO:0000010	0.001532	second	UO	UO:0000010	30	degree	UO	UO:0000185	pat-11_MR_HEAD_TRAUMA_BRAIN_INJUm	pat-11_MR_HEAD_TRAUMA_BRAIN_INJUm	Zenodo	doi:10.5281/zenodo.1199641	https://doi.org/10.5281/zenodo.1199641	Haemorrhage
pat-11	Magnetic Resonance Imaging	Siemens	256x256x25	millimeter	UO	UO:0000016	0.9x0.9x7.0	millimeter	UO	UO:0000016		second	UO	UO:0000010		second	UO	UO:0000010		degree	UO	UO:0000185	pat-11_MR_HEAD_TRAUMA_BRAIN_INJUm_Eq_1	pat-11_MR_HEAD_TRAUMA_BRAIN_INJUm_Eq_1	Zenodo	doi:10.5281/zenodo.1199641	https://doi.org/10.5281/zenodo.1199641	Haemorrhage
pat-11	Magnetic Resonance Imaging	Siemens	512x512x19	millimeter	UO	UO:0000016	0.4x0.4x6.0	millimeter	UO	UO:0000016	0.215	second	UO	UO:0000010	0.0042	second	UO	UO:0000010	80	degree	UO	UO:0000185	pat-11_MR_HEAD_TRAUMA_BRAIN_INJUn	pat-11_MR_HEAD_TRAUMA_BRAIN_INJUn	Zenodo	doi:10.5281/zenodo.1199641	https://doi.org/10.5281/zenodo.1199641	Haemorrhage
pat-11	Magnetic Resonance Imaging	Siemens	512x512x46	millimeter	UO	UO:0000016	0.5x0.5x3.0	millimeter	UO	UO:0000016	0.0743	second	UO	UO:0000010	0.047308	second	UO	UO:0000010	30	degree	UO	UO:0000185	pat-11_MR_HEAD_TRAUMA_BRAIN_INJUo	pat-11_MR_HEAD_TRAUMA_BRAIN_INJUo	Zenodo	doi:10.5281/zenodo.1199641	https://doi.org/10.5281/zenodo.1199641	Haemorrhage
pat-11	Magnetic Resonance Imaging	Siemens	512x512x92	millimeter	UO	UO:0000016	0.5x0.5x1.5	millimeter	UO	UO:0000016	0.0743	second	UO	UO:0000010	0.047308	second	UO	UO:0000010	30	degree	UO	UO:0000185	pat-11_MR_HEAD_TRAUMA_BRAIN_INJUp	pat-11_MR_HEAD_TRAUMA_BRAIN_INJUp	Zenodo	doi:10.5281/zenodo.1199641	https://doi.org/10.5281/zenodo.1199641	Haemorrhage
pat-11	Magnetic Resonance Imaging	Siemens	256x256x26	millimeter	UO	UO:0000016	0.9x0.9x6.0	millimeter	UO	UO:0000016	8	second	UO	UO:0000010	0.0826	second	UO	UO:0000010	90	degree	UO	UO:0000185	pat-11_MR_HEAD_TRAUMA_BRAIN_INJUq	pat-11_MR_HEAD_TRAUMA_BRAIN_INJUq	Zenodo	doi:10.5281/zenodo.1199641	https://doi.org/10.5281/zenodo.1199641	Haemorrhage
pat-15	Magnetic Resonance Imaging	Siemens	256x256x30	millimeter	UO	UO:0000016	0.9x0.9x5.0	millimeter	UO	UO:0000016	3.5	second	UO	UO:0000010	0.075998	second	UO	UO:0000010	90	degree	UO	UO:0000185	pat-15_MR_DTI_P6d_noniso_SENSE	pat-15_MR_DTI_P6d_noniso_SENSE	Zenodo	doi:10.5281/zenodo.1199641	https://doi.org/10.5281/zenodo.1199641	Ischaemia
pat-15	Magnetic Resonance Imaging	Siemens	256x256x30	millimeter	UO	UO:0000016	0.9x0.9x5.0	millimeter	UO	UO:0000016		second	UO	UO:0000010		second	UO	UO:0000010		degree	UO	UO:0000185	pat-15_MR_DTI_P6d_noniso_SENSE_ADC	pat-15_MR_DTI_P6d_noniso_SENSE_ADC	Zenodo	doi:10.5281/zenodo.1199641	https://doi.org/10.5281/zenodo.1199641	Ischaemia
pat-15	Magnetic Resonance Imaging	Siemens	256x256x30	millimeter	UO	UO:0000016	0.9x0.9x5.0	millimeter	UO	UO:0000016	3.5	second	UO	UO:0000010	0.075	second	UO	UO:0000010	90	degree	UO	UO:0000185	pat-15_MR_DTI_calib_SENSE	pat-15_MR_DTI_calib_SENSE	Zenodo	doi:10.5281/zenodo.1199641	https://doi.org/10.5281/zenodo.1199641	Ischaemia
pat-15	Magnetic Resonance Imaging	Siemens	560x560x40	millimeter	UO	UO:0000016	0.4x0.4x4.0	millimeter	UO	UO:0000016	10.8	second	UO	UO:0000010	0.11	second	UO	UO:0000010	90	degree	UO	UO:0000185	pat-15_MR_FLAIR_10800_SENSE	pat-15_MR_FLAIR_10800_SENSE	Zenodo	doi:10.5281/zenodo.1199641	https://doi.org/10.5281/zenodo.1199641	Ischaemia
pat-15	Magnetic Resonance Imaging	Siemens	20x400x400	millimeter	UO	UO:0000016	21.0x0.5x0.5	millimeter	UO	UO:0000016	0.025	second	UO	UO:0000010	0.003452	second	UO	UO:0000010	20	degree	UO	UO:0000185	pat-15_MR_LT	pat-15_MR_LT	Zenodo	doi:10.5281/zenodo.1199641	https://doi.org/10.5281/zenodo.1199641	Ischaemia
pat-15	Magnetic Resonance Imaging	Siemens	3x400x400	millimeter	UO	UO:0000016	141.1x0.5x0.5	millimeter	UO	UO:0000016	0.025	second	UO	UO:0000010	0.003452	second	UO	UO:0000010	20	degree	UO	UO:0000185	pat-15_MR_MIP_s3DI_MC_resol_match_SENSE	pat-15_MR_MIP_s3DI_MC_resol_match_SENSE	Zenodo	doi:10.5281/zenodo.1199641	https://doi.org/10.5281/zenodo.1199641	Ischaemia
pat-15	Magnetic Resonance Imaging	Siemens	20x400x400	millimeter	UO	UO:0000016	21.0x0.5x0.5	millimeter	UO	UO:0000016	0.025	second	UO	UO:0000010	0.003452	second	UO	UO:0000010	20	degree	UO	UO:0000185	pat-15_MR_RT	pat-15_MR_RT	Zenodo	doi:10.5281/zenodo.1199641	https://doi.org/10.5281/zenodo.1199641	Ischaemia
pat-15	Magnetic Resonance Imaging	Siemens	960x960x130	millimeter	UO	UO:0000016	0.2x0.2x1.0	millimeter	UO	UO:0000016	0.031	second	UO	UO:0000010		second	UO	UO:0000010	17	degree	UO	UO:0000185	pat-15_MR_SWIp_MIP	pat-15_MR_SWIp_MIP	Zenodo	doi:10.5281/zenodo.1199641	https://doi.org/10.5281/zenodo.1199641	Ischaemia
pat-15	Magnetic Resonance Imaging	Siemens	960x960x130	millimeter	UO	UO:0000016	0.2x0.2x1.0	millimeter	UO	UO:0000016	0.031	second	UO	UO:0000010		second	UO	UO:0000010	17	degree	UO	UO:0000185	pat-15_MR_SWIp_fast_SENSE	pat-15_MR_SWIp_fast_SENSE	Zenodo	doi:10.5281/zenodo.1199641	https://doi.org/10.5281/zenodo.1199641	Ischaemia
pat-15	Magnetic Resonance Imaging	Siemens	288x288x200	millimeter	UO	UO:0000016	0.9x0.9x0.9	millimeter	UO	UO:0000016	0.0069279	second	UO	UO:0000010	0.003152	second	UO	UO:0000010	9	degree	UO	UO:0000185	pat-15_MR_TRA	pat-15_MR_TRA	Zenodo	doi:10.5281/zenodo.1199641	https://doi.org/10.5281/zenodo.1199641	Ischaemia
pat-15	Magnetic Resonance Imaging	Siemens	400x400x20	millimeter	UO	UO:0000016	0.5x0.5x21.0	millimeter	UO	UO:0000016	0.025	second	UO	UO:0000010	0.003452	second	UO	UO:0000010	20	degree	UO	UO:0000185	pat-15_MR_TUMBLE	pat-15_MR_TUMBLE	Zenodo	doi:10.5281/zenodo.1199641	https://doi.org/10.5281/zenodo.1199641	Ischaemia
pat-15	Magnetic Resonance Imaging	Siemens	182x288x288	millimeter	UO	UO:0000016	1.1x0.9x0.9	millimeter	UO	UO:0000016	0.0069279	second	UO	UO:0000010	0.003152	second	UO	UO:0000010	9	degree	UO	UO:0000185	pat-15_MR_WIP_T1W3Drapid_SENSE	pat-15_MR_WIP_T1W3Drapid_SENSE	Zenodo	doi:10.5281/zenodo.1199641	https://doi.org/10.5281/zenodo.1199641	Ischaemia
pat-15	Magnetic Resonance Imaging	Siemens	288x180x288	millimeter	UO	UO:0000016	0.9x1.0x0.9	millimeter	UO	UO:0000016	0.0069279	second	UO	UO:0000010	0.003152	second	UO	UO:0000010	9	degree	UO	UO:0000185	pat-15_MR_cor	pat-15_MR_cor	Zenodo	doi:10.5281/zenodo.1199641	https://doi.org/10.5281/zenodo.1199641	Ischaemia
pat-15	Magnetic Resonance Imaging	Siemens	256x256x30	millimeter	UO	UO:0000016	0.9x0.9x5.0	millimeter	UO	UO:0000016	3.5	second	UO	UO:0000010	0.075998	second	UO	UO:0000010	90	degree	UO	UO:0000185	pat-15_MR_dADC	pat-15_MR_dADC	Zenodo	doi:10.5281/zenodo.1199641	https://doi.org/10.5281/zenodo.1199641	Ischaemia
pat-15	Magnetic Resonance Imaging	Siemens	256x256x30	millimeter	UO	UO:0000016	0.9x0.9x5.0	millimeter	UO	UO:0000016	3.5	second	UO	UO:0000010	0.075998	second	UO	UO:0000010	90	degree	UO	UO:0000185	pat-15_MR_eEADC	pat-15_MR_eEADC	Zenodo	doi:10.5281/zenodo.1199641	https://doi.org/10.5281/zenodo.1199641	Ischaemia
pat-15	Magnetic Resonance Imaging	Siemens	256x256x30	millimeter	UO	UO:0000016	0.9x0.9x5.0	millimeter	UO	UO:0000016	3.5	second	UO	UO:0000010	0.075998	second	UO	UO:0000010	90	degree	UO	UO:0000185	pat-15_MR_faFA	pat-15_MR_faFA	Zenodo	doi:10.5281/zenodo.1199641	https://doi.org/10.5281/zenodo.1199641	Ischaemia
pat-15	Magnetic Resonance Imaging	Siemens	256x256x30	millimeter	UO	UO:0000016	0.9x0.9x5.0	millimeter	UO	UO:0000016	3.5	second	UO	UO:0000010	0.075998	second	UO	UO:0000010	90	degree	UO	UO:0000185	pat-15_MR_facFA_Color	pat-15_MR_facFA_Color	Zenodo	doi:10.5281/zenodo.1199641	https://doi.org/10.5281/zenodo.1199641	Ischaemia
pat-15	Magnetic Resonance Imaging	Siemens	256x256x30	millimeter	UO	UO:0000016	0.9x0.9x5.0	millimeter	UO	UO:0000016	3.5	second	UO	UO:0000010	0.075998	second	UO	UO:0000010	90	degree	UO	UO:0000185	pat-15_MR_isoDWI_b1000_iso	pat-15_MR_isoDWI_b1000_iso	Zenodo	doi:10.5281/zenodo.1199641	https://doi.org/10.5281/zenodo.1199641	Ischaemia
pat-15	Magnetic Resonance Imaging	Siemens	400x400x140	millimeter	UO	UO:0000016	0.5x0.5x0.5	millimeter	UO	UO:0000016	0.025	second	UO	UO:0000010	0.003452	second	UO	UO:0000010	20	degree	UO	UO:0000185	pat-15_MR_s3DI_MC_resol_match_SENSE	pat-15_MR_s3DI_MC_resol_match_SENSE	Zenodo	doi:10.5281/zenodo.1199641	https://doi.org/10.5281/zenodo.1199641	Ischaemia
pat-16	Magnetic Resonance Imaging	Siemens	256x256x30	millimeter	UO	UO:0000016	0.9x0.9x5.0	millimeter	UO	UO:0000016	3.5	second	UO	UO:0000010	0.076134	second	UO	UO:0000010	90	degree	UO	UO:0000185	pat-16_MR_DTI_P6d_noniso_SENSE	pat-16_MR_DTI_P6d_noniso_SENSE	Zenodo	doi:10.5281/zenodo.1199641	https://doi.org/10.5281/zenodo.1199641	Ischaemia
pat-16	Magnetic Resonance Imaging	Siemens	256x256x30	millimeter	UO	UO:0000016	0.9x0.9x5.0	millimeter	UO	UO:0000016		second	UO	UO:0000010		second	UO	UO:0000010		degree	UO	UO:0000185	pat-16_MR_DTI_P6d_noniso_SENSE_ADC	pat-16_MR_DTI_P6d_noniso_SENSE_ADC	Zenodo	doi:10.5281/zenodo.1199641	https://doi.org/10.5281/zenodo.1199641	Ischaemia
pat-16	Magnetic Resonance Imaging	Siemens	256x256x30	millimeter	UO	UO:0000016	0.9x0.9x5.0	millimeter	UO	UO:0000016	3.5	second	UO	UO:0000010	0.076134	second	UO	UO:0000010	90	degree	UO	UO:0000185	pat-16_MR_DTI_P6d_noniso_SENSEa	pat-16_MR_DTI_P6d_noniso_SENSEa	Zenodo	doi:10.5281/zenodo.1199641	https://doi.org/10.5281/zenodo.1199641	Ischaemia
pat-16	Magnetic Resonance Imaging	Siemens	256x256x30	millimeter	UO	UO:0000016	0.9x0.9x5.0	millimeter	UO	UO:0000016		second	UO	UO:0000010		second	UO	UO:0000010		degree	UO	UO:0000185	pat-16_MR_DTI_P6d_noniso_SENSEa_ADC	pat-16_MR_DTI_P6d_noniso_SENSEa_ADC	Zenodo	doi:10.5281/zenodo.1199641	https://doi.org/10.5281/zenodo.1199641	Ischaemia
pat-16	Magnetic Resonance Imaging	Siemens	256x256x30	millimeter	UO	UO:0000016	0.9x0.9x5.0	millimeter	UO	UO:0000016	3.5	second	UO	UO:0000010	0.076134	second	UO	UO:0000010	90	degree	UO	UO:0000185	pat-16_MR_dADC	pat-16_MR_dADC	Zenodo	doi:10.5281/zenodo.1199641	https://doi.org/10.5281/zenodo.1199641	Ischaemia
pat-16	Magnetic Resonance Imaging	Siemens	256x256x30	millimeter	UO	UO:0000016	0.9x0.9x5.0	millimeter	UO	UO:0000016	3.5	second	UO	UO:0000010	0.076134	second	UO	UO:0000010	90	degree	UO	UO:0000185	pat-16_MR_dADCa	pat-16_MR_dADCa	Zenodo	doi:10.5281/zenodo.1199641	https://doi.org/10.5281/zenodo.1199641	Ischaemia
pat-16	Magnetic Resonance Imaging	Siemens	256x256x30	millimeter	UO	UO:0000016	0.9x0.9x5.0	millimeter	UO	UO:0000016	3.5	second	UO	UO:0000010	0.076134	second	UO	UO:0000010	90	degree	UO	UO:0000185	pat-16_MR_eEADC	pat-16_MR_eEADC	Zenodo	doi:10.5281/zenodo.1199641	https://doi.org/10.5281/zenodo.1199641	Ischaemia
pat-16	Magnetic Resonance Imaging	Siemens	256x256x30	millimeter	UO	UO:0000016	0.9x0.9x5.0	millimeter	UO	UO:0000016	3.5	second	UO	UO:0000010	0.076134	second	UO	UO:0000010	90	degree	UO	UO:0000185	pat-16_MR_eEADCa	pat-16_MR_eEADCa	Zenodo	doi:10.5281/zenodo.1199641	https://doi.org/10.5281/zenodo.1199641	Ischaemia
pat-16	Magnetic Resonance Imaging	Siemens	256x256x19	millimeter	UO	UO:0000016	0.9x0.9x5.0	millimeter	UO	UO:0000016	3.5	second	UO	UO:0000010	0.076134	second	UO	UO:0000010	90	degree	UO	UO:0000185	pat-16_MR_faFA	pat-16_MR_faFA	Zenodo	doi:10.5281/zenodo.1199641	https://doi.org/10.5281/zenodo.1199641	Ischaemia
pat-16	Magnetic Resonance Imaging	Siemens	256x256x19	millimeter	UO	UO:0000016	0.9x0.9x5.0	millimeter	UO	UO:0000016	3.5	second	UO	UO:0000010	0.076134	second	UO	UO:0000010	90	degree	UO	UO:0000185	pat-16_MR_faFAa	pat-16_MR_faFAa	Zenodo	doi:10.5281/zenodo.1199641	https://doi.org/10.5281/zenodo.1199641	Ischaemia
pat-16	Magnetic Resonance Imaging	Siemens	256x256x30	millimeter	UO	UO:0000016	0.9x0.9x5.0	millimeter	UO	UO:0000016	3.5	second	UO	UO:0000010	0.076134	second	UO	UO:0000010	90	degree	UO	UO:0000185	pat-16_MR_isoDWI_b1000_iso	pat-16_MR_isoDWI_b1000_iso	Zenodo	doi:10.5281/zenodo.1199641	https://doi.org/10.5281/zenodo.1199641	Ischaemia
pat-16	Magnetic Resonance Imaging	Siemens	256x256x30	millimeter	UO	UO:0000016	0.9x0.9x5.0	millimeter	UO	UO:0000016	3.5	second	UO	UO:0000010	0.076134	second	UO	UO:0000010	90	degree	UO	UO:0000185	pat-16_MR_isoDWI_b1000_isoa	pat-16_MR_isoDWI_b1000_isoa	Zenodo	doi:10.5281/zenodo.1199641	https://doi.org/10.5281/zenodo.1199641	Ischaemia
pat-17	Magnetic Resonance Imaging	Siemens	400x22x400	millimeter	UO	UO:0000016	0.5x21.0x0.5	millimeter	UO	UO:0000016	0.025	second	UO	UO:0000010	0.003452	second	UO	UO:0000010	20	degree	UO	UO:0000185	pat-17_MR_BOTH	pat-17_MR_BOTH	Zenodo	doi:10.5281/zenodo.1199641	https://doi.org/10.5281/zenodo.1199641	Haemorrhage
pat-17	Magnetic Resonance Imaging	Siemens	22x400x400	millimeter	UO	UO:0000016	21.0x0.5x0.5	millimeter	UO	UO:0000016	0.025	second	UO	UO:0000010	0.003452	second	UO	UO:0000010	20	degree	UO	UO:0000185	pat-17_MR_BOTHa	pat-17_MR_BOTHa	Zenodo	doi:10.5281/zenodo.1199641	https://doi.org/10.5281/zenodo.1199641	Haemorrhage
pat-17	Magnetic Resonance Imaging	Siemens	400x22x400	millimeter	UO	UO:0000016	0.5x21.0x0.5	millimeter	UO	UO:0000016	0.025	second	UO	UO:0000010	0.003452	second	UO	UO:0000010	20	degree	UO	UO:0000185	pat-17_MR_BOTHb	pat-17_MR_BOTHb	Zenodo	doi:10.5281/zenodo.1199641	https://doi.org/10.5281/zenodo.1199641	Haemorrhage
pat-17	Magnetic Resonance Imaging	Siemens	22x400x400	millimeter	UO	UO:0000016	21.0x0.5x0.5	millimeter	UO	UO:0000016	0.025	second	UO	UO:0000010	0.003452	second	UO	UO:0000010	20	degree	UO	UO:0000185	pat-17_MR_BOTHc	pat-17_MR_BOTHc	Zenodo	doi:10.5281/zenodo.1199641	https://doi.org/10.5281/zenodo.1199641	Haemorrhage
pat-17	Magnetic Resonance Imaging	Siemens	256x256x30	millimeter	UO	UO:0000016	0.9x0.9x5.0	millimeter	UO	UO:0000016	3.5	second	UO	UO:0000010	0.076134	second	UO	UO:0000010	90	degree	UO	UO:0000185	pat-17_MR_DTI_P6d_noniso_SENSE	pat-17_MR_DTI_P6d_noniso_SENSE	Zenodo	doi:10.5281/zenodo.1199641	https://doi.org/10.5281/zenodo.1199641	Haemorrhage
pat-17	Magnetic Resonance Imaging	Siemens	256x256x30	millimeter	UO	UO:0000016	0.9x0.9x5.0	millimeter	UO	UO:0000016		second	UO	UO:0000010		second	UO	UO:0000010		degree	UO	UO:0000185	pat-17_MR_DTI_P6d_noniso_SENSE_ADC	pat-17_MR_DTI_P6d_noniso_SENSE_ADC	Zenodo	doi:10.5281/zenodo.1199641	https://doi.org/10.5281/zenodo.1199641	Haemorrhage
pat-17	Magnetic Resonance Imaging	Siemens	256x256x30	millimeter	UO	UO:0000016	0.9x0.9x5.0	millimeter	UO	UO:0000016	3.5	second	UO	UO:0000010	0.076134	second	UO	UO:0000010	90	degree	UO	UO:0000185	pat-17_MR_DTI_P6d_noniso_SENSEa	pat-17_MR_DTI_P6d_noniso_SENSEa	Zenodo	doi:10.5281/zenodo.1199641	https://doi.org/10.5281/zenodo.1199641	Haemorrhage
pat-17	Magnetic Resonance Imaging	Siemens	256x256x30	millimeter	UO	UO:0000016	0.9x0.9x5.0	millimeter	UO	UO:0000016		second	UO	UO:0000010		second	UO	UO:0000010		degree	UO	UO:0000185	pat-17_MR_DTI_P6d_noniso_SENSEa_ADC	pat-17_MR_DTI_P6d_noniso_SENSEa_ADC	Zenodo	doi:10.5281/zenodo.1199641	https://doi.org/10.5281/zenodo.1199641	Haemorrhage
pat-17	Magnetic Resonance Imaging	Siemens	256x256x30	millimeter	UO	UO:0000016	0.9x0.9x5.0	millimeter	UO	UO:0000016	3.5	second	UO	UO:0000010	0.075	second	UO	UO:0000010	90	degree	UO	UO:0000185	pat-17_MR_DTI_calib_SENSE	pat-17_MR_DTI_calib_SENSE	Zenodo	doi:10.5281/zenodo.1199641	https://doi.org/10.5281/zenodo.1199641	Haemorrhage
pat-17	Magnetic Resonance Imaging	Siemens	256x256x30	millimeter	UO	UO:0000016	0.9x0.9x5.0	millimeter	UO	UO:0000016	3.5	second	UO	UO:0000010	0.075	second	UO	UO:0000010	90	degree	UO	UO:0000185	pat-17_MR_DTI_calib_SENSEa	pat-17_MR_DTI_calib_SENSEa	Zenodo	doi:10.5281/zenodo.1199641	https://doi.org/10.5281/zenodo.1199641	Haemorrhage
pat-17	Magnetic Resonance Imaging	Siemens	560x560x40	millimeter	UO	UO:0000016	0.4x0.4x4.0	millimeter	UO	UO:0000016	10.8	second	UO	UO:0000010	0.11	second	UO	UO:0000010	90	degree	UO	UO:0000185	pat-17_MR_FLAIR_10800_FAST_SENSE	pat-17_MR_FLAIR_10800_FAST_SENSE	Zenodo	doi:10.5281/zenodo.1199641	https://doi.org/10.5281/zenodo.1199641	Haemorrhage
pat-17	Magnetic Resonance Imaging	Siemens	560x560x40	millimeter	UO	UO:0000016	0.4x0.4x4.0	millimeter	UO	UO:0000016	10.8	second	UO	UO:0000010	0.11	second	UO	UO:0000010	90	degree	UO	UO:0000185	pat-17_MR_FLAIR_10800_FAST_SENSEa	pat-17_MR_FLAIR_10800_FAST_SENSEa	Zenodo	doi:10.5281/zenodo.1199641	https://doi.org/10.5281/zenodo.1199641	Haemorrhage
pat-17	Magnetic Resonance Imaging	Siemens	22x400x400	millimeter	UO	UO:0000016	21.0x0.5x0.5	millimeter	UO	UO:0000016	0.025	second	UO	UO:0000010	0.003452	second	UO	UO:0000010	20	degree	UO	UO:0000185	pat-17_MR_LEFT	pat-17_MR_LEFT	Zenodo	doi:10.5281/zenodo.1199641	https://doi.org/10.5281/zenodo.1199641	Haemorrhage
pat-17	Magnetic Resonance Imaging	Siemens	22x400x400	millimeter	UO	UO:0000016	21.0x0.5x0.5	millimeter	UO	UO:0000016	0.025	second	UO	UO:0000010	0.003452	second	UO	UO:0000010	20	degree	UO	UO:0000185	pat-17_MR_LEFTa	pat-17_MR_LEFTa	Zenodo	doi:10.5281/zenodo.1199641	https://doi.org/10.5281/zenodo.1199641	Haemorrhage
pat-17	Magnetic Resonance Imaging	Siemens	3x400x400	millimeter	UO	UO:0000016	141.1x0.5x0.5	millimeter	UO	UO:0000016	0.025	second	UO	UO:0000010	0.003452	second	UO	UO:0000010	20	degree	UO	UO:0000185	pat-17_MR_MIP_s3DI_MC_resol_match_SENSE	pat-17_MR_MIP_s3DI_MC_resol_match_SENSE	Zenodo	doi:10.5281/zenodo.1199641	https://doi.org/10.5281/zenodo.1199641	Haemorrhage
pat-17	Magnetic Resonance Imaging	Siemens	3x400x400	millimeter	UO	UO:0000016	141.1x0.5x0.5	millimeter	UO	UO:0000016	0.025	second	UO	UO:0000010	0.003452	second	UO	UO:0000010	20	degree	UO	UO:0000185	pat-17_MR_MIP_s3DI_MC_resol_match_SENSEa	pat-17_MR_MIP_s3DI_MC_resol_match_SENSEa	Zenodo	doi:10.5281/zenodo.1199641	https://doi.org/10.5281/zenodo.1199641	Haemorrhage
pat-17	Magnetic Resonance Imaging	Siemens	22x400x400	millimeter	UO	UO:0000016	21.0x0.5x0.5	millimeter	UO	UO:0000016	0.025	second	UO	UO:0000010	0.003452	second	UO	UO:0000010	20	degree	UO	UO:0000185	pat-17_MR_RIGHT	pat-17_MR_RIGHT	Zenodo	doi:10.5281/zenodo.1199641	https://doi.org/10.5281/zenodo.1199641	Haemorrhage
pat-17	Magnetic Resonance Imaging	Siemens	22x400x400	millimeter	UO	UO:0000016	21.0x0.5x0.5	millimeter	UO	UO:0000016	0.025	second	UO	UO:0000010	0.003452	second	UO	UO:0000010	20	degree	UO	UO:0000185	pat-17_MR_RIGHTa	pat-17_MR_RIGHTa	Zenodo	doi:10.5281/zenodo.1199641	https://doi.org/10.5281/zenodo.1199641	Haemorrhage
pat-17	Magnetic Resonance Imaging	Siemens	960x960x130	millimeter	UO	UO:0000016	0.2x0.2x1.0	millimeter	UO	UO:0000016	0.031	second	UO	UO:0000010		second	UO	UO:0000010	17	degree	UO	UO:0000185	pat-17_MR_SWIp_MIP	pat-17_MR_SWIp_MIP	Zenodo	doi:10.5281/zenodo.1199641	https://doi.org/10.5281/zenodo.1199641	Haemorrhage
pat-17	Magnetic Resonance Imaging	Siemens	960x960x130	millimeter	UO	UO:0000016	0.2x0.2x1.0	millimeter	UO	UO:0000016	0.031	second	UO	UO:0000010		second	UO	UO:0000010	17	degree	UO	UO:0000185	pat-17_MR_SWIp_MIPa	pat-17_MR_SWIp_MIPa	Zenodo	doi:10.5281/zenodo.1199641	https://doi.org/10.5281/zenodo.1199641	Haemorrhage
pat-17	Magnetic Resonance Imaging	Siemens	960x960x130	millimeter	UO	UO:0000016	0.2x0.2x1.0	millimeter	UO	UO:0000016	0.031	second	UO	UO:0000010		second	UO	UO:0000010	17	degree	UO	UO:0000185	pat-17_MR_SWIp_fast_SENSE	pat-17_MR_SWIp_fast_SENSE	Zenodo	doi:10.5281/zenodo.1199641	https://doi.org/10.5281/zenodo.1199641	Haemorrhage
pat-17	Magnetic Resonance Imaging	Siemens	960x960x130	millimeter	UO	UO:0000016	0.2x0.2x1.0	millimeter	UO	UO:0000016	0.031	second	UO	UO:0000010		second	UO	UO:0000010	17	degree	UO	UO:0000185	pat-17_MR_SWIp_fast_SENSEa	pat-17_MR_SWIp_fast_SENSEa	Zenodo	doi:10.5281/zenodo.1199641	https://doi.org/10.5281/zenodo.1199641	Haemorrhage
pat-17	Magnetic Resonance Imaging	Siemens	288x288x200	millimeter	UO	UO:0000016	0.9x0.9x0.9	millimeter	UO	UO:0000016	0.0072786	second	UO	UO:0000010	0.003393	second	UO	UO:0000010	9	degree	UO	UO:0000185	pat-17_MR_TRA	pat-17_MR_TRA	Zenodo	doi:10.5281/zenodo.1199641	https://doi.org/10.5281/zenodo.1199641	Haemorrhage
pat-17	Magnetic Resonance Imaging	Siemens	288x288x200	millimeter	UO	UO:0000016	0.9x0.9x0.9	millimeter	UO	UO:0000016	0.0072786	second	UO	UO:0000010	0.003393	second	UO	UO:0000010	9	degree	UO	UO:0000185	pat-17_MR_TRAa	pat-17_MR_TRAa	Zenodo	doi:10.5281/zenodo.1199641	https://doi.org/10.5281/zenodo.1199641	Haemorrhage
pat-17	Magnetic Resonance Imaging	Siemens	150x288x288	millimeter	UO	UO:0000016	1.1x0.9x0.9	millimeter	UO	UO:0000016	0.0072786	second	UO	UO:0000010	0.003393	second	UO	UO:0000010	9	degree	UO	UO:0000185	pat-17_MR_WIP_T1W3Drapid_SENSE	pat-17_MR_WIP_T1W3Drapid_SENSE	Zenodo	doi:10.5281/zenodo.1199641	https://doi.org/10.5281/zenodo.1199641	Haemorrhage
pat-17	Magnetic Resonance Imaging	Siemens	150x288x288	millimeter	UO	UO:0000016	1.1x0.9x0.9	millimeter	UO	UO:0000016	0.0072786	second	UO	UO:0000010	0.003393	second	UO	UO:0000010	9	degree	UO	UO:0000185	pat-17_MR_WIP_T1W3Drapid_SENSEa	pat-17_MR_WIP_T1W3Drapid_SENSEa	Zenodo	doi:10.5281/zenodo.1199641	https://doi.org/10.5281/zenodo.1199641	Haemorrhage
pat-17	Magnetic Resonance Imaging	Siemens	288x180x288	millimeter	UO	UO:0000016	0.9x1.0x0.9	millimeter	UO	UO:0000016	0.0072786	second	UO	UO:0000010	0.003393	second	UO	UO:0000010	9	degree	UO	UO:0000185	pat-17_MR_cor	pat-17_MR_cor	Zenodo	doi:10.5281/zenodo.1199641	https://doi.org/10.5281/zenodo.1199641	Haemorrhage
pat-17	Magnetic Resonance Imaging	Siemens	288x180x288	millimeter	UO	UO:0000016	0.9x1.0x0.9	millimeter	UO	UO:0000016	0.0072786	second	UO	UO:0000010	0.003393	second	UO	UO:0000010	9	degree	UO	UO:0000185	pat-17_MR_cora	pat-17_MR_cora	Zenodo	doi:10.5281/zenodo.1199641	https://doi.org/10.5281/zenodo.1199641	Haemorrhage
pat-17	Magnetic Resonance Imaging	Siemens	256x256x30	millimeter	UO	UO:0000016	0.9x0.9x5.0	millimeter	UO	UO:0000016	3.5	second	UO	UO:0000010	0.076134	second	UO	UO:0000010	90	degree	UO	UO:0000185	pat-17_MR_dADC	pat-17_MR_dADC	Zenodo	doi:10.5281/zenodo.1199641	https://doi.org/10.5281/zenodo.1199641	Haemorrhage
pat-17	Magnetic Resonance Imaging	Siemens	256x256x30	millimeter	UO	UO:0000016	0.9x0.9x5.0	millimeter	UO	UO:0000016	3.5	second	UO	UO:0000010	0.076134	second	UO	UO:0000010	90	degree	UO	UO:0000185	pat-17_MR_dADCa	pat-17_MR_dADCa	Zenodo	doi:10.5281/zenodo.1199641	https://doi.org/10.5281/zenodo.1199641	Haemorrhage
pat-17	Magnetic Resonance Imaging	Siemens	256x256x30	millimeter	UO	UO:0000016	0.9x0.9x5.0	millimeter	UO	UO:0000016	3.5	second	UO	UO:0000010	0.076134	second	UO	UO:0000010	90	degree	UO	UO:0000185	pat-17_MR_eEADC	pat-17_MR_eEADC	Zenodo	doi:10.5281/zenodo.1199641	https://doi.org/10.5281/zenodo.1199641	Haemorrhage
pat-17	Magnetic Resonance Imaging	Siemens	256x256x30	millimeter	UO	UO:0000016	0.9x0.9x5.0	millimeter	UO	UO:0000016	3.5	second	UO	UO:0000010	0.076134	second	UO	UO:0000010	90	degree	UO	UO:0000185	pat-17_MR_eEADCa	pat-17_MR_eEADCa	Zenodo	doi:10.5281/zenodo.1199641	https://doi.org/10.5281/zenodo.1199641	Haemorrhage
pat-17	Magnetic Resonance Imaging	Siemens	256x256x30	millimeter	UO	UO:0000016	0.9x0.9x5.0	millimeter	UO	UO:0000016	3.5	second	UO	UO:0000010	0.076134	second	UO	UO:0000010	90	degree	UO	UO:0000185	pat-17_MR_faFA	pat-17_MR_faFA	Zenodo	doi:10.5281/zenodo.1199641	https://doi.org/10.5281/zenodo.1199641	Haemorrhage
pat-17	Magnetic Resonance Imaging	Siemens	256x256x30	millimeter	UO	UO:0000016	0.9x0.9x5.0	millimeter	UO	UO:0000016	3.5	second	UO	UO:0000010	0.076134	second	UO	UO:0000010	90	degree	UO	UO:0000185	pat-17_MR_faFAa	pat-17_MR_faFAa	Zenodo	doi:10.5281/zenodo.1199641	https://doi.org/10.5281/zenodo.1199641	Haemorrhage
pat-17	Magnetic Resonance Imaging	Siemens	256x256x30	millimeter	UO	UO:0000016	0.9x0.9x5.0	millimeter	UO	UO:0000016	3.5	second	UO	UO:0000010	0.076134	second	UO	UO:0000010	90	degree	UO	UO:0000185	pat-17_MR_facFA_Color	pat-17_MR_facFA_Color	Zenodo	doi:10.5281/zenodo.1199641	https://doi.org/10.5281/zenodo.1199641	Haemorrhage
pat-17	Magnetic Resonance Imaging	Siemens	256x256x30	millimeter	UO	UO:0000016	0.9x0.9x5.0	millimeter	UO	UO:0000016	3.5	second	UO	UO:0000010	0.076134	second	UO	UO:0000010	90	degree	UO	UO:0000185	pat-17_MR_facFA_Colora	pat-17_MR_facFA_Colora	Zenodo	doi:10.5281/zenodo.1199641	https://doi.org/10.5281/zenodo.1199641	Haemorrhage
pat-17	Magnetic Resonance Imaging	Siemens	256x256x30	millimeter	UO	UO:0000016	0.9x0.9x5.0	millimeter	UO	UO:0000016	3.5	second	UO	UO:0000010	0.076134	second	UO	UO:0000010	90	degree	UO	UO:0000185	pat-17_MR_isoDWI_b1000_iso	pat-17_MR_isoDWI_b1000_iso	Zenodo	doi:10.5281/zenodo.1199641	https://doi.org/10.5281/zenodo.1199641	Haemorrhage
pat-17	Magnetic Resonance Imaging	Siemens	256x256x30	millimeter	UO	UO:0000016	0.9x0.9x5.0	millimeter	UO	UO:0000016	3.5	second	UO	UO:0000010	0.076134	second	UO	UO:0000010	90	degree	UO	UO:0000185	pat-17_MR_isoDWI_b1000_isoa	pat-17_MR_isoDWI_b1000_isoa	Zenodo	doi:10.5281/zenodo.1199641	https://doi.org/10.5281/zenodo.1199641	Haemorrhage
pat-17	Magnetic Resonance Imaging	Siemens	400x400x140	millimeter	UO	UO:0000016	0.5x0.5x0.5	millimeter	UO	UO:0000016	0.025	second	UO	UO:0000010	0.003452	second	UO	UO:0000010	20	degree	UO	UO:0000185	pat-17_MR_s3DI_MC_resol_match_SENSE	pat-17_MR_s3DI_MC_resol_match_SENSE	Zenodo	doi:10.5281/zenodo.1199641	https://doi.org/10.5281/zenodo.1199641	Haemorrhage
pat-17	Magnetic Resonance Imaging	Siemens	400x400x140	millimeter	UO	UO:0000016	0.5x0.5x0.5	millimeter	UO	UO:0000016	0.025	second	UO	UO:0000010	0.003452	second	UO	UO:0000010	20	degree	UO	UO:0000185	pat-17_MR_s3DI_MC_resol_match_SENSEa	pat-17_MR_s3DI_MC_resol_match_SENSEa	Zenodo	doi:10.5281/zenodo.1199641	https://doi.org/10.5281/zenodo.1199641	Haemorrhage
pat-18	Magnetic Resonance Imaging	Siemens	400x21x400	millimeter	UO	UO:0000016	0.5x21.0x0.5	millimeter	UO	UO:0000016	0.025	second	UO	UO:0000010	0.003452	second	UO	UO:0000010	20	degree	UO	UO:0000185	pat-18_MR_COW_TUMBLE	pat-18_MR_COW_TUMBLE	Zenodo	doi:10.5281/zenodo.1199641	https://doi.org/10.5281/zenodo.1199641	Ischaemia
pat-18	Magnetic Resonance Imaging	Siemens	400x21x400	millimeter	UO	UO:0000016	0.5x21.0x0.5	millimeter	UO	UO:0000016	0.025	second	UO	UO:0000010	0.003452	second	UO	UO:0000010	20	degree	UO	UO:0000185	pat-18_MR_COW_TWIST	pat-18_MR_COW_TWIST	Zenodo	doi:10.5281/zenodo.1199641	https://doi.org/10.5281/zenodo.1199641	Ischaemia
pat-18	Magnetic Resonance Imaging	Siemens	256x256x30	millimeter	UO	UO:0000016	0.9x0.9x5.0	millimeter	UO	UO:0000016	3.5	second	UO	UO:0000010	0.076134	second	UO	UO:0000010	90	degree	UO	UO:0000185	pat-18_MR_DTI_P6d_noniso_SENSE	pat-18_MR_DTI_P6d_noniso_SENSE	Zenodo	doi:10.5281/zenodo.1199641	https://doi.org/10.5281/zenodo.1199641	Ischaemia
pat-18	Magnetic Resonance Imaging	Siemens	256x256x30	millimeter	UO	UO:0000016	0.9x0.9x5.0	millimeter	UO	UO:0000016		second	UO	UO:0000010		second	UO	UO:0000010		degree	UO	UO:0000185	pat-18_MR_DTI_P6d_noniso_SENSE_ADC	pat-18_MR_DTI_P6d_noniso_SENSE_ADC	Zenodo	doi:10.5281/zenodo.1199641	https://doi.org/10.5281/zenodo.1199641	Ischaemia
pat-18	Magnetic Resonance Imaging	Siemens	256x256x30	millimeter	UO	UO:0000016	0.9x0.9x5.0	millimeter	UO	UO:0000016	3.5	second	UO	UO:0000010	0.075	second	UO	UO:0000010	90	degree	UO	UO:0000185	pat-18_MR_DTI_calib_SENSE	pat-18_MR_DTI_calib_SENSE	Zenodo	doi:10.5281/zenodo.1199641	https://doi.org/10.5281/zenodo.1199641	Ischaemia
pat-18	Magnetic Resonance Imaging	Siemens	560x560x43	millimeter	UO	UO:0000016	0.4x0.4x4.0	millimeter	UO	UO:0000016	10.8	second	UO	UO:0000010	0.11	second	UO	UO:0000010	90	degree	UO	UO:0000185	pat-18_MR_FLAIR_10800_SENSE	pat-18_MR_FLAIR_10800_SENSE	Zenodo	doi:10.5281/zenodo.1199641	https://doi.org/10.5281/zenodo.1199641	Ischaemia
pat-18	Magnetic Resonance Imaging	Siemens	3x400x400	millimeter	UO	UO:0000016	141.1x0.5x0.5	millimeter	UO	UO:0000016	0.025	second	UO	UO:0000010	0.003452	second	UO	UO:0000010	20	degree	UO	UO:0000185	pat-18_MR_MIP_s3DI_MC_resol_match_SENSE	pat-18_MR_MIP_s3DI_MC_resol_match_SENSE	Zenodo	doi:10.5281/zenodo.1199641	https://doi.org/10.5281/zenodo.1199641	Ischaemia
pat-18	Magnetic Resonance Imaging	Siemens	960x960x130	millimeter	UO	UO:0000016	0.2x0.2x1.0	millimeter	UO	UO:0000016	0.031	second	UO	UO:0000010		second	UO	UO:0000010	17	degree	UO	UO:0000185	pat-18_MR_SWIp_MIP	pat-18_MR_SWIp_MIP	Zenodo	doi:10.5281/zenodo.1199641	https://doi.org/10.5281/zenodo.1199641	Ischaemia
pat-18	Magnetic Resonance Imaging	Siemens	960x960x130	millimeter	UO	UO:0000016	0.2x0.2x1.0	millimeter	UO	UO:0000016	0.031	second	UO	UO:0000010		second	UO	UO:0000010	17	degree	UO	UO:0000185	pat-18_MR_SWIp_fast_SENSE	pat-18_MR_SWIp_fast_SENSE	Zenodo	doi:10.5281/zenodo.1199641	https://doi.org/10.5281/zenodo.1199641	Ischaemia
pat-18	Magnetic Resonance Imaging	Siemens	288x288x200	millimeter	UO	UO:0000016	0.9x0.9x0.9	millimeter	UO	UO:0000016	0.00699	second	UO	UO:0000010	0.003181	second	UO	UO:0000010	9	degree	UO	UO:0000185	pat-18_MR_TRA	pat-18_MR_TRA	Zenodo	doi:10.5281/zenodo.1199641	https://doi.org/10.5281/zenodo.1199641	Ischaemia
pat-18	Magnetic Resonance Imaging	Siemens	182x288x288	millimeter	UO	UO:0000016	1.1x0.9x0.9	millimeter	UO	UO:0000016	0.00699	second	UO	UO:0000010	0.003181	second	UO	UO:0000010	9	degree	UO	UO:0000185	pat-18_MR_WIP_T1W3Drapid_SENSE	pat-18_MR_WIP_T1W3Drapid_SENSE	Zenodo	doi:10.5281/zenodo.1199641	https://doi.org/10.5281/zenodo.1199641	Ischaemia
pat-18	Magnetic Resonance Imaging	Siemens	288x180x288	millimeter	UO	UO:0000016	0.9x1.0x0.9	millimeter	UO	UO:0000016	0.00699	second	UO	UO:0000010	0.003181	second	UO	UO:0000010	9	degree	UO	UO:0000185	pat-18_MR_cor	pat-18_MR_cor	Zenodo	doi:10.5281/zenodo.1199641	https://doi.org/10.5281/zenodo.1199641	Ischaemia
pat-18	Magnetic Resonance Imaging	Siemens	256x256x30	millimeter	UO	UO:0000016	0.9x0.9x5.0	millimeter	UO	UO:0000016	3.5	second	UO	UO:0000010	0.076134	second	UO	UO:0000010	90	degree	UO	UO:0000185	pat-18_MR_dADC	pat-18_MR_dADC	Zenodo	doi:10.5281/zenodo.1199641	https://doi.org/10.5281/zenodo.1199641	Ischaemia
pat-18	Magnetic Resonance Imaging	Siemens	256x256x30	millimeter	UO	UO:0000016	0.9x0.9x5.0	millimeter	UO	UO:0000016	3.5	second	UO	UO:0000010	0.076134	second	UO	UO:0000010	90	degree	UO	UO:0000185	pat-18_MR_eEADC	pat-18_MR_eEADC	Zenodo	doi:10.5281/zenodo.1199641	https://doi.org/10.5281/zenodo.1199641	Ischaemia
pat-18	Magnetic Resonance Imaging	Siemens	256x256x30	millimeter	UO	UO:0000016	0.9x0.9x5.0	millimeter	UO	UO:0000016	3.5	second	UO	UO:0000010	0.076134	second	UO	UO:0000010	90	degree	UO	UO:0000185	pat-18_MR_faFA	pat-18_MR_faFA	Zenodo	doi:10.5281/zenodo.1199641	https://doi.org/10.5281/zenodo.1199641	Ischaemia
pat-18	Magnetic Resonance Imaging	Siemens	256x256x30	millimeter	UO	UO:0000016	0.9x0.9x5.0	millimeter	UO	UO:0000016	3.5	second	UO	UO:0000010	0.076134	second	UO	UO:0000010	90	degree	UO	UO:0000185	pat-18_MR_facFA_Color	pat-18_MR_facFA_Color	Zenodo	doi:10.5281/zenodo.1199641	https://doi.org/10.5281/zenodo.1199641	Ischaemia
pat-18	Magnetic Resonance Imaging	Siemens	256x256x30	millimeter	UO	UO:0000016	0.9x0.9x5.0	millimeter	UO	UO:0000016	3.5	second	UO	UO:0000010	0.076134	second	UO	UO:0000010	90	degree	UO	UO:0000185	pat-18_MR_isoDWI_b1000_iso	pat-18_MR_isoDWI_b1000_iso	Zenodo	doi:10.5281/zenodo.1199641	https://doi.org/10.5281/zenodo.1199641	Ischaemia
pat-18	Magnetic Resonance Imaging	Siemens	400x400x140	millimeter	UO	UO:0000016	0.5x0.5x0.5	millimeter	UO	UO:0000016	0.025	second	UO	UO:0000010	0.003452	second	UO	UO:0000010	20	degree	UO	UO:0000185	pat-18_MR_s3DI_MC_resol_match_SENSE	pat-18_MR_s3DI_MC_resol_match_SENSE	Zenodo	doi:10.5281/zenodo.1199641	https://doi.org/10.5281/zenodo.1199641	Ischaemia
pat-20	Magnetic Resonance Imaging	Siemens	256x256x30	millimeter	UO	UO:0000016	0.9x0.9x5.0	millimeter	UO	UO:0000016	3.5	second	UO	UO:0000010	0.076134	second	UO	UO:0000010	90	degree	UO	UO:0000185	pat-20_MR_DTI_P6d_noniso_SENSE	pat-20_MR_DTI_P6d_noniso_SENSE	Zenodo	doi:10.5281/zenodo.1199641	https://doi.org/10.5281/zenodo.1199641	Haemorrhage
pat-20	Magnetic Resonance Imaging	Siemens	256x256x30	millimeter	UO	UO:0000016	0.9x0.9x5.0	millimeter	UO	UO:0000016		second	UO	UO:0000010		second	UO	UO:0000010		degree	UO	UO:0000185	pat-20_MR_DTI_P6d_noniso_SENSE_ADC	pat-20_MR_DTI_P6d_noniso_SENSE_ADC	Zenodo	doi:10.5281/zenodo.1199641	https://doi.org/10.5281/zenodo.1199641	Haemorrhage
pat-20	Magnetic Resonance Imaging	Siemens	256x256x30	millimeter	UO	UO:0000016	0.9x0.9x5.0	millimeter	UO	UO:0000016	3.5	second	UO	UO:0000010	0.075	second	UO	UO:0000010	90	degree	UO	UO:0000185	pat-20_MR_DTI_calib_SENSE	pat-20_MR_DTI_calib_SENSE	Zenodo	doi:10.5281/zenodo.1199641	https://doi.org/10.5281/zenodo.1199641	Haemorrhage
pat-20	Magnetic Resonance Imaging	Siemens	560x560x40	millimeter	UO	UO:0000016	0.4x0.4x4.0	millimeter	UO	UO:0000016	10.8	second	UO	UO:0000010	0.11	second	UO	UO:0000010	90	degree	UO	UO:0000185	pat-20_MR_FLAIR_10800_SENSE	pat-20_MR_FLAIR_10800_SENSE	Zenodo	doi:10.5281/zenodo.1199641	https://doi.org/10.5281/zenodo.1199641	Haemorrhage
pat-20	Magnetic Resonance Imaging	Siemens	20x400x400	millimeter	UO	UO:0000016	21.0x0.5x0.5	millimeter	UO	UO:0000016	0.025	second	UO	UO:0000010	0.003452	second	UO	UO:0000010	20	degree	UO	UO:0000185	pat-20_MR_LT	pat-20_MR_LT	Zenodo	doi:10.5281/zenodo.1199641	https://doi.org/10.5281/zenodo.1199641	Haemorrhage
pat-20	Magnetic Resonance Imaging	Siemens	3x400x400	millimeter	UO	UO:0000016	141.1x0.5x0.5	millimeter	UO	UO:0000016	0.025	second	UO	UO:0000010	0.003452	second	UO	UO:0000010	20	degree	UO	UO:0000185	pat-20_MR_MIP_s3DI_MC_resol_match_SENSE	pat-20_MR_MIP_s3DI_MC_resol_match_SENSE	Zenodo	doi:10.5281/zenodo.1199641	https://doi.org/10.5281/zenodo.1199641	Haemorrhage
pat-20	Magnetic Resonance Imaging	Siemens	20x400x400	millimeter	UO	UO:0000016	21.0x0.5x0.5	millimeter	UO	UO:0000016	0.025	second	UO	UO:0000010	0.003452	second	UO	UO:0000010	20	degree	UO	UO:0000185	pat-20_MR_RT	pat-20_MR_RT	Zenodo	doi:10.5281/zenodo.1199641	https://doi.org/10.5281/zenodo.1199641	Haemorrhage
pat-20	Magnetic Resonance Imaging	Siemens	960x960x130	millimeter	UO	UO:0000016	0.2x0.2x1.0	millimeter	UO	UO:0000016	0.031	second	UO	UO:0000010		second	UO	UO:0000010	17	degree	UO	UO:0000185	pat-20_MR_SWIp_MIP	pat-20_MR_SWIp_MIP	Zenodo	doi:10.5281/zenodo.1199641	https://doi.org/10.5281/zenodo.1199641	Haemorrhage
pat-20	Magnetic Resonance Imaging	Siemens	960x960x130	millimeter	UO	UO:0000016	0.2x0.2x1.0	millimeter	UO	UO:0000016	0.031	second	UO	UO:0000010		second	UO	UO:0000010	17	degree	UO	UO:0000185	pat-20_MR_SWIp_fast_SENSE	pat-20_MR_SWIp_fast_SENSE	Zenodo	doi:10.5281/zenodo.1199641	https://doi.org/10.5281/zenodo.1199641	Haemorrhage
pat-20	Magnetic Resonance Imaging	Siemens	288x288x200	millimeter	UO	UO:0000016	0.9x0.9x0.9	millimeter	UO	UO:0000016	0.0071742	second	UO	UO:0000010	0.003295	second	UO	UO:0000010	9	degree	UO	UO:0000185	pat-20_MR_TRA	pat-20_MR_TRA	Zenodo	doi:10.5281/zenodo.1199641	https://doi.org/10.5281/zenodo.1199641	Haemorrhage
pat-20	Magnetic Resonance Imaging	Siemens	400x400x20	millimeter	UO	UO:0000016	0.5x0.5x21.0	millimeter	UO	UO:0000016	0.025	second	UO	UO:0000010	0.003452	second	UO	UO:0000010	20	degree	UO	UO:0000185	pat-20_MR_TUMBLE	pat-20_MR_TUMBLE	Zenodo	doi:10.5281/zenodo.1199641	https://doi.org/10.5281/zenodo.1199641	Haemorrhage
pat-20	Magnetic Resonance Imaging	Siemens	182x288x288	millimeter	UO	UO:0000016	1.1x0.9x0.9	millimeter	UO	UO:0000016	0.0071742	second	UO	UO:0000010	0.003295	second	UO	UO:0000010	9	degree	UO	UO:0000185	pat-20_MR_WIP_T1W3Drapid_SENSE	pat-20_MR_WIP_T1W3Drapid_SENSE	Zenodo	doi:10.5281/zenodo.1199641	https://doi.org/10.5281/zenodo.1199641	Haemorrhage
pat-20	Magnetic Resonance Imaging	Siemens	288x180x288	millimeter	UO	UO:0000016	0.9x1.0x0.9	millimeter	UO	UO:0000016	0.0071742	second	UO	UO:0000010	0.003295	second	UO	UO:0000010	9	degree	UO	UO:0000185	pat-20_MR_cor	pat-20_MR_cor	Zenodo	doi:10.5281/zenodo.1199641	https://doi.org/10.5281/zenodo.1199641	Haemorrhage
pat-20	Magnetic Resonance Imaging	Siemens	256x256x30	millimeter	UO	UO:0000016	0.9x0.9x5.0	millimeter	UO	UO:0000016	3.5	second	UO	UO:0000010	0.076134	second	UO	UO:0000010	90	degree	UO	UO:0000185	pat-20_MR_dADC	pat-20_MR_dADC	Zenodo	doi:10.5281/zenodo.1199641	https://doi.org/10.5281/zenodo.1199641	Haemorrhage
pat-20	Magnetic Resonance Imaging	Siemens	256x256x30	millimeter	UO	UO:0000016	0.9x0.9x5.0	millimeter	UO	UO:0000016	3.5	second	UO	UO:0000010	0.076134	second	UO	UO:0000010	90	degree	UO	UO:0000185	pat-20_MR_eEADC	pat-20_MR_eEADC	Zenodo	doi:10.5281/zenodo.1199641	https://doi.org/10.5281/zenodo.1199641	Haemorrhage
pat-20	Magnetic Resonance Imaging	Siemens	256x256x30	millimeter	UO	UO:0000016	0.9x0.9x5.0	millimeter	UO	UO:0000016	3.5	second	UO	UO:0000010	0.076134	second	UO	UO:0000010	90	degree	UO	UO:0000185	pat-20_MR_faFA	pat-20_MR_faFA	Zenodo	doi:10.5281/zenodo.1199641	https://doi.org/10.5281/zenodo.1199641	Haemorrhage
pat-20	Magnetic Resonance Imaging	Siemens	256x256x30	millimeter	UO	UO:0000016	0.9x0.9x5.0	millimeter	UO	UO:0000016	3.5	second	UO	UO:0000010	0.076134	second	UO	UO:0000010	90	degree	UO	UO:0000185	pat-20_MR_facFA_Color	pat-20_MR_facFA_Color	Zenodo	doi:10.5281/zenodo.1199641	https://doi.org/10.5281/zenodo.1199641	Haemorrhage
pat-20	Magnetic Resonance Imaging	Siemens	256x256x30	millimeter	UO	UO:0000016	0.9x0.9x5.0	millimeter	UO	UO:0000016	3.5	second	UO	UO:0000010	0.076134	second	UO	UO:0000010	90	degree	UO	UO:0000185	pat-20_MR_isoDWI_b1000_iso	pat-20_MR_isoDWI_b1000_iso	Zenodo	doi:10.5281/zenodo.1199641	https://doi.org/10.5281/zenodo.1199641	Haemorrhage
pat-20	Magnetic Resonance Imaging	Siemens	400x400x140	millimeter	UO	UO:0000016	0.5x0.5x0.5	millimeter	UO	UO:0000016	0.025	second	UO	UO:0000010	0.003452	second	UO	UO:0000010	20	degree	UO	UO:0000185	pat-20_MR_s3DI_MC_resol_match_SENSE	pat-20_MR_s3DI_MC_resol_match_SENSE	Zenodo	doi:10.5281/zenodo.1199641	https://doi.org/10.5281/zenodo.1199641	Haemorrhage
pat-21	Magnetic Resonance Imaging	Siemens	128x128x24	millimeter	UO	UO:0000016	1.8x1.8x6.5	millimeter	UO	UO:0000016	3.2	second	UO	UO:0000010	0.081	second	UO	UO:0000010	90	degree	UO	UO:0000185	pat-21_MR_DWI_Tra	pat-21_MR_DWI_Tra	Zenodo	doi:10.5281/zenodo.1199641	https://doi.org/10.5281/zenodo.1199641	Ischaemia
pat-21	Magnetic Resonance Imaging	Siemens	128x128x24	millimeter	UO	UO:0000016	1.8x1.8x6.5	millimeter	UO	UO:0000016	3.2	second	UO	UO:0000010	0.081	second	UO	UO:0000010	90	degree	UO	UO:0000185	pat-21_MR_DWI_Traa	pat-21_MR_DWI_Traa	Zenodo	doi:10.5281/zenodo.1199641	https://doi.org/10.5281/zenodo.1199641	Ischaemia
pat-21	Magnetic Resonance Imaging	Siemens	448x512x28	millimeter	UO	UO:0000016	0.4x0.4x6.5	millimeter	UO	UO:0000016	9.181	second	UO	UO:0000010	0.114	second	UO	UO:0000010	150	degree	UO	UO:0000185	pat-21_MR_FLAIR_cor	pat-21_MR_FLAIR_cor	Zenodo	doi:10.5281/zenodo.1199641	https://doi.org/10.5281/zenodo.1199641	Ischaemia
pat-21	Magnetic Resonance Imaging	Siemens	448x512x24	millimeter	UO	UO:0000016	0.4x0.4x6.5	millimeter	UO	UO:0000016	0.83	second	UO	UO:0000010	0.0255	second	UO	UO:0000010	20	degree	UO	UO:0000185	pat-21_MR_T2_FL_2d_Hemo	pat-21_MR_T2_FL_2d_Hemo	Zenodo	doi:10.5281/zenodo.1199641	https://doi.org/10.5281/zenodo.1199641	Ischaemia
pat-21	Magnetic Resonance Imaging	Siemens	440x268x1	millimeter	UO	UO:0000016	0.4x0.4x29.0	millimeter	UO	UO:0000016	0.025	second	UO	UO:0000010	0.007	second	UO	UO:0000010	25	degree	UO	UO:0000185	pat-21_MR_TOF_3D_Dec15	pat-21_MR_TOF_3D_Dec15	Zenodo	doi:10.5281/zenodo.1199641	https://doi.org/10.5281/zenodo.1199641	Ischaemia
pat-21	Magnetic Resonance Imaging	Siemens	512x268x1	millimeter	UO	UO:0000016	0.4x0.4x29.0	millimeter	UO	UO:0000016	0.025	second	UO	UO:0000010	0.007	second	UO	UO:0000010	25	degree	UO	UO:0000185	pat-21_MR_TOF_3D_Dec15a	pat-21_MR_TOF_3D_Dec15a	Zenodo	doi:10.5281/zenodo.1199641	https://doi.org/10.5281/zenodo.1199641	Ischaemia
pat-21	Magnetic Resonance Imaging	Siemens	440x512x1	millimeter	UO	UO:0000016	0.4x0.4x29.0	millimeter	UO	UO:0000016	0.025	second	UO	UO:0000010	0.007	second	UO	UO:0000010	25	degree	UO	UO:0000185	pat-21_MR_TOF_3D_Dec15b	pat-21_MR_TOF_3D_Dec15b	Zenodo	doi:10.5281/zenodo.1199641	https://doi.org/10.5281/zenodo.1199641	Ischaemia
pat-21	Magnetic Resonance Imaging	Siemens	512x512x23	millimeter	UO	UO:0000016	0.2x0.2x7.6	millimeter	UO	UO:0000016	0.025	second	UO	UO:0000010	0.007	second	UO	UO:0000010	25	degree	UO	UO:0000185	pat-21_MR_TOF_3D_Dec15c	pat-21_MR_TOF_3D_Dec15c	Zenodo	doi:10.5281/zenodo.1199641	https://doi.org/10.5281/zenodo.1199641	Ischaemia
pat-21	Magnetic Resonance Imaging	Siemens	484x484x1	millimeter	UO	UO:0000016	0.2x0.2x29.0	millimeter	UO	UO:0000016	0.025	second	UO	UO:0000010	0.007	second	UO	UO:0000010	25	degree	UO	UO:0000185	pat-21_MR_TOF_3D_Dec15d	pat-21_MR_TOF_3D_Dec15d	Zenodo	doi:10.5281/zenodo.1199641	https://doi.org/10.5281/zenodo.1199641	Ischaemia
pat-21	Magnetic Resonance Imaging	Siemens	440x512x188	millimeter	UO	UO:0000016	0.4x0.4x0.5	millimeter	UO	UO:0000016	0.025	second	UO	UO:0000010	0.007	second	UO	UO:0000010	25	degree	UO	UO:0000185	pat-21_MR_TOF_3D_Dec15e	pat-21_MR_TOF_3D_Dec15e	Zenodo	doi:10.5281/zenodo.1199641	https://doi.org/10.5281/zenodo.1199641	Ischaemia
pat-21	Magnetic Resonance Imaging	Siemens	21x512x512	millimeter	UO	UO:0000016	8.4x0.2x0.2	millimeter	UO	UO:0000016	0.025	second	UO	UO:0000010	0.007	second	UO	UO:0000010	25	degree	UO	UO:0000185	pat-21_MR_TOF_3D_Dec15f	pat-21_MR_TOF_3D_Dec15f	Zenodo	doi:10.5281/zenodo.1199641	https://doi.org/10.5281/zenodo.1199641	Ischaemia
pat-21	Magnetic Resonance Imaging	Siemens	484x484x1	millimeter	UO	UO:0000016	0.2x0.2x29.0	millimeter	UO	UO:0000016	0.025	second	UO	UO:0000010	0.007	second	UO	UO:0000010	25	degree	UO	UO:0000185	pat-21_MR_TOF_3D_Dec15g	pat-21_MR_TOF_3D_Dec15g	Zenodo	doi:10.5281/zenodo.1199641	https://doi.org/10.5281/zenodo.1199641	Ischaemia
pat-21	Magnetic Resonance Imaging	Siemens	512x512x21	millimeter	UO	UO:0000016	0.4x0.4x6.5	millimeter	UO	UO:0000016	0.43	second	UO	UO:0000010	0.0097	second	UO	UO:0000010	90	degree	UO	UO:0000185	pat-21_MR_t1_se_sag	pat-21_MR_t1_se_sag	Zenodo	doi:10.5281/zenodo.1199641	https://doi.org/10.5281/zenodo.1199641	Ischaemia
pat-21	Magnetic Resonance Imaging	Siemens	390x448x24	millimeter	UO	UO:0000016	0.5x0.5x6.5	millimeter	UO	UO:0000016	4.57	second	UO	UO:0000010	0.111	second	UO	UO:0000010	150	degree	UO	UO:0000185	pat-21_MR_t2_tse_tra	pat-21_MR_t2_tse_tra	Zenodo	doi:10.5281/zenodo.1199641	https://doi.org/10.5281/zenodo.1199641	Ischaemia
pat-23	Magnetic Resonance Imaging	Siemens	256x256x30	millimeter	UO	UO:0000016	0.9x0.9x5.0	millimeter	UO	UO:0000016	3.5	second	UO	UO:0000010	0.076134	second	UO	UO:0000010	90	degree	UO	UO:0000185	pat-23_MR_DTI_P6d_noniso_SENSE	pat-23_MR_DTI_P6d_noniso_SENSE	Zenodo	doi:10.5281/zenodo.1199641	https://doi.org/10.5281/zenodo.1199641	Haemorrhage
pat-23	Magnetic Resonance Imaging	Siemens	256x256x30	millimeter	UO	UO:0000016	0.9x0.9x5.0	millimeter	UO	UO:0000016		second	UO	UO:0000010		second	UO	UO:0000010		degree	UO	UO:0000185	pat-23_MR_DTI_P6d_noniso_SENSE_ADC	pat-23_MR_DTI_P6d_noniso_SENSE_ADC	Zenodo	doi:10.5281/zenodo.1199641	https://doi.org/10.5281/zenodo.1199641	Haemorrhage
pat-23	Magnetic Resonance Imaging	Siemens	256x256x30	millimeter	UO	UO:0000016	0.9x0.9x5.0	millimeter	UO	UO:0000016	3.5	second	UO	UO:0000010	0.075	second	UO	UO:0000010	90	degree	UO	UO:0000185	pat-23_MR_DTI_calib_SENSE	pat-23_MR_DTI_calib_SENSE	Zenodo	doi:10.5281/zenodo.1199641	https://doi.org/10.5281/zenodo.1199641	Haemorrhage
pat-23	Magnetic Resonance Imaging	Siemens	560x560x42	millimeter	UO	UO:0000016	0.4x0.4x4.0	millimeter	UO	UO:0000016	10.8	second	UO	UO:0000010	0.11	second	UO	UO:0000010	90	degree	UO	UO:0000185	pat-23_MR_FLAIR_10800_FAST_SENSE	pat-23_MR_FLAIR_10800_FAST_SENSE	Zenodo	doi:10.5281/zenodo.1199641	https://doi.org/10.5281/zenodo.1199641	Haemorrhage
pat-23	Magnetic Resonance Imaging	Siemens	3x400x400	millimeter	UO	UO:0000016	141.1x0.5x0.5	millimeter	UO	UO:0000016	0.025	second	UO	UO:0000010	0.003452	second	UO	UO:0000010	20	degree	UO	UO:0000185	pat-23_MR_MIP_s3DI_MC_resol_match_SENSE	pat-23_MR_MIP_s3DI_MC_resol_match_SENSE	Zenodo	doi:10.5281/zenodo.1199641	https://doi.org/10.5281/zenodo.1199641	Haemorrhage
pat-23	Magnetic Resonance Imaging	Siemens	960x960x130	millimeter	UO	UO:0000016	0.2x0.2x1.0	millimeter	UO	UO:0000016	0.031	second	UO	UO:0000010		second	UO	UO:0000010	17	degree	UO	UO:0000185	pat-23_MR_SWIp_MIP	pat-23_MR_SWIp_MIP	Zenodo	doi:10.5281/zenodo.1199641	https://doi.org/10.5281/zenodo.1199641	Haemorrhage
pat-23	Magnetic Resonance Imaging	Siemens	960x960x130	millimeter	UO	UO:0000016	0.2x0.2x1.0	millimeter	UO	UO:0000016	0.031	second	UO	UO:0000010		second	UO	UO:0000010	17	degree	UO	UO:0000185	pat-23_MR_SWIp_fast_SENSE	pat-23_MR_SWIp_fast_SENSE	Zenodo	doi:10.5281/zenodo.1199641	https://doi.org/10.5281/zenodo.1199641	Haemorrhage
pat-23	Magnetic Resonance Imaging	Siemens	512x512x24	millimeter	UO	UO:0000016	0.4x0.4x6.0	millimeter	UO	UO:0000016	3	second	UO	UO:0000010	0.08	second	UO	UO:0000010	90	degree	UO	UO:0000185	pat-23_MR_T2W_TSE_CLEAR	pat-23_MR_T2W_TSE_CLEAR	Zenodo	doi:10.5281/zenodo.1199641	https://doi.org/10.5281/zenodo.1199641	Haemorrhage
pat-23	Magnetic Resonance Imaging	Siemens	60x288x288	millimeter	UO	UO:0000016	1.1x0.9x0.9	millimeter	UO	UO:0000016	0.0069828	second	UO	UO:0000010	0.003186	second	UO	UO:0000010	9	degree	UO	UO:0000185	pat-23_MR_WIP_T1W3Drapid_SENSE	pat-23_MR_WIP_T1W3Drapid_SENSE	Zenodo	doi:10.5281/zenodo.1199641	https://doi.org/10.5281/zenodo.1199641	Haemorrhage
pat-23	Magnetic Resonance Imaging	Siemens	22x400x400	millimeter	UO	UO:0000016	21.0x0.5x0.5	millimeter	UO	UO:0000016	0.025	second	UO	UO:0000010	0.003452	second	UO	UO:0000010	20	degree	UO	UO:0000185	pat-23_MR_both	pat-23_MR_both	Zenodo	doi:10.5281/zenodo.1199641	https://doi.org/10.5281/zenodo.1199641	Haemorrhage
pat-23	Magnetic Resonance Imaging	Siemens	400x400x22	millimeter	UO	UO:0000016	0.5x0.5x21.0	millimeter	UO	UO:0000016	0.025	second	UO	UO:0000010	0.003452	second	UO	UO:0000010	20	degree	UO	UO:0000185	pat-23_MR_botha	pat-23_MR_botha	Zenodo	doi:10.5281/zenodo.1199641	https://doi.org/10.5281/zenodo.1199641	Haemorrhage
pat-23	Magnetic Resonance Imaging	Siemens	256x256x30	millimeter	UO	UO:0000016	0.9x0.9x5.0	millimeter	UO	UO:0000016	3.5	second	UO	UO:0000010	0.076134	second	UO	UO:0000010	90	degree	UO	UO:0000185	pat-23_MR_dADC	pat-23_MR_dADC	Zenodo	doi:10.5281/zenodo.1199641	https://doi.org/10.5281/zenodo.1199641	Haemorrhage
pat-23	Magnetic Resonance Imaging	Siemens	256x256x30	millimeter	UO	UO:0000016	0.9x0.9x5.0	millimeter	UO	UO:0000016	3.5	second	UO	UO:0000010	0.076134	second	UO	UO:0000010	90	degree	UO	UO:0000185	pat-23_MR_eEADC	pat-23_MR_eEADC	Zenodo	doi:10.5281/zenodo.1199641	https://doi.org/10.5281/zenodo.1199641	Haemorrhage
pat-23	Magnetic Resonance Imaging	Siemens	256x256x30	millimeter	UO	UO:0000016	0.9x0.9x5.0	millimeter	UO	UO:0000016	3.5	second	UO	UO:0000010	0.076134	second	UO	UO:0000010	90	degree	UO	UO:0000185	pat-23_MR_faFA	pat-23_MR_faFA	Zenodo	doi:10.5281/zenodo.1199641	https://doi.org/10.5281/zenodo.1199641	Haemorrhage
pat-23	Magnetic Resonance Imaging	Siemens	256x256x30	millimeter	UO	UO:0000016	0.9x0.9x5.0	millimeter	UO	UO:0000016	3.5	second	UO	UO:0000010	0.076134	second	UO	UO:0000010	90	degree	UO	UO:0000185	pat-23_MR_facFA_Color	pat-23_MR_facFA_Color	Zenodo	doi:10.5281/zenodo.1199641	https://doi.org/10.5281/zenodo.1199641	Haemorrhage
pat-23	Magnetic Resonance Imaging	Siemens	256x256x30	millimeter	UO	UO:0000016	0.9x0.9x5.0	millimeter	UO	UO:0000016	3.5	second	UO	UO:0000010	0.076134	second	UO	UO:0000010	90	degree	UO	UO:0000185	pat-23_MR_isoDWI_b1000_iso	pat-23_MR_isoDWI_b1000_iso	Zenodo	doi:10.5281/zenodo.1199641	https://doi.org/10.5281/zenodo.1199641	Haemorrhage
pat-23	Magnetic Resonance Imaging	Siemens	22x400x400	millimeter	UO	UO:0000016	21.0x0.5x0.5	millimeter	UO	UO:0000016	0.025	second	UO	UO:0000010	0.003452	second	UO	UO:0000010	20	degree	UO	UO:0000185	pat-23_MR_left	pat-23_MR_left	Zenodo	doi:10.5281/zenodo.1199641	https://doi.org/10.5281/zenodo.1199641	Haemorrhage
pat-23	Magnetic Resonance Imaging	Siemens	22x400x400	millimeter	UO	UO:0000016	21.0x0.5x0.5	millimeter	UO	UO:0000016	0.025	second	UO	UO:0000010	0.003452	second	UO	UO:0000010	20	degree	UO	UO:0000185	pat-23_MR_right	pat-23_MR_right	Zenodo	doi:10.5281/zenodo.1199641	https://doi.org/10.5281/zenodo.1199641	Haemorrhage
pat-23	Magnetic Resonance Imaging	Siemens	400x400x140	millimeter	UO	UO:0000016	0.5x0.5x0.5	millimeter	UO	UO:0000016	0.025	second	UO	UO:0000010	0.003452	second	UO	UO:0000010	20	degree	UO	UO:0000185	pat-23_MR_s3DI_MC_resol_match_SENSE	pat-23_MR_s3DI_MC_resol_match_SENSE	Zenodo	doi:10.5281/zenodo.1199641	https://doi.org/10.5281/zenodo.1199641	Haemorrhage
pat-24	Magnetic Resonance Imaging	Siemens	256x256x30	millimeter	UO	UO:0000016	0.9x0.9x5.0	millimeter	UO	UO:0000016	3.5	second	UO	UO:0000010	0.076134	second	UO	UO:0000010	90	degree	UO	UO:0000185	pat-24_MR_DTI_P6d_noniso_SENSE	pat-24_MR_DTI_P6d_noniso_SENSE	Zenodo	doi:10.5281/zenodo.1199641	https://doi.org/10.5281/zenodo.1199641	Haemorrhage
pat-24	Magnetic Resonance Imaging	Siemens	256x256x30	millimeter	UO	UO:0000016	0.9x0.9x5.0	millimeter	UO	UO:0000016		second	UO	UO:0000010		second	UO	UO:0000010		degree	UO	UO:0000185	pat-24_MR_DTI_P6d_noniso_SENSE_ADC	pat-24_MR_DTI_P6d_noniso_SENSE_ADC	Zenodo	doi:10.5281/zenodo.1199641	https://doi.org/10.5281/zenodo.1199641	Haemorrhage
pat-24	Magnetic Resonance Imaging	Siemens	256x256x30	millimeter	UO	UO:0000016	0.9x0.9x5.0	millimeter	UO	UO:0000016	3.5	second	UO	UO:0000010	0.076134	second	UO	UO:0000010	90	degree	UO	UO:0000185	pat-24_MR_DTI_P6d_noniso_SENSEa	pat-24_MR_DTI_P6d_noniso_SENSEa	Zenodo	doi:10.5281/zenodo.1199641	https://doi.org/10.5281/zenodo.1199641	Haemorrhage
pat-24	Magnetic Resonance Imaging	Siemens	256x256x30	millimeter	UO	UO:0000016	0.9x0.9x5.0	millimeter	UO	UO:0000016		second	UO	UO:0000010		second	UO	UO:0000010		degree	UO	UO:0000185	pat-24_MR_DTI_P6d_noniso_SENSEa_ADC	pat-24_MR_DTI_P6d_noniso_SENSEa_ADC	Zenodo	doi:10.5281/zenodo.1199641	https://doi.org/10.5281/zenodo.1199641	Haemorrhage
pat-24	Magnetic Resonance Imaging	Siemens	256x256x30	millimeter	UO	UO:0000016	0.9x0.9x5.0	millimeter	UO	UO:0000016	3.5	second	UO	UO:0000010	0.076134	second	UO	UO:0000010	90	degree	UO	UO:0000185	pat-24_MR_DTI_P6d_noniso_SENSEb	pat-24_MR_DTI_P6d_noniso_SENSEb	Zenodo	doi:10.5281/zenodo.1199641	https://doi.org/10.5281/zenodo.1199641	Haemorrhage
pat-24	Magnetic Resonance Imaging	Siemens	256x256x30	millimeter	UO	UO:0000016	0.9x0.9x5.0	millimeter	UO	UO:0000016		second	UO	UO:0000010		second	UO	UO:0000010		degree	UO	UO:0000185	pat-24_MR_DTI_P6d_noniso_SENSEb_ADC	pat-24_MR_DTI_P6d_noniso_SENSEb_ADC	Zenodo	doi:10.5281/zenodo.1199641	https://doi.org/10.5281/zenodo.1199641	Haemorrhage
pat-24	Magnetic Resonance Imaging	Siemens	256x256x30	millimeter	UO	UO:0000016	0.9x0.9x5.0	millimeter	UO	UO:0000016	3.5	second	UO	UO:0000010	0.075	second	UO	UO:0000010	90	degree	UO	UO:0000185	pat-24_MR_DTI_calib_SENSE	pat-24_MR_DTI_calib_SENSE	Zenodo	doi:10.5281/zenodo.1199641	https://doi.org/10.5281/zenodo.1199641	Haemorrhage
pat-24	Magnetic Resonance Imaging	Siemens	256x256x30	millimeter	UO	UO:0000016	0.9x0.9x5.0	millimeter	UO	UO:0000016	3.5	second	UO	UO:0000010	0.075	second	UO	UO:0000010	90	degree	UO	UO:0000185	pat-24_MR_DTI_calib_SENSEa	pat-24_MR_DTI_calib_SENSEa	Zenodo	doi:10.5281/zenodo.1199641	https://doi.org/10.5281/zenodo.1199641	Haemorrhage
pat-24	Magnetic Resonance Imaging	Siemens	256x256x30	millimeter	UO	UO:0000016	0.9x0.9x5.0	millimeter	UO	UO:0000016	3.5	second	UO	UO:0000010	0.075	second	UO	UO:0000010	90	degree	UO	UO:0000185	pat-24_MR_DTI_calib_SENSEb	pat-24_MR_DTI_calib_SENSEb	Zenodo	doi:10.5281/zenodo.1199641	https://doi.org/10.5281/zenodo.1199641	Haemorrhage
pat-24	Magnetic Resonance Imaging	Siemens	560x560x42	millimeter	UO	UO:0000016	0.4x0.4x4.0	millimeter	UO	UO:0000016	10.8	second	UO	UO:0000010	0.11	second	UO	UO:0000010	90	degree	UO	UO:0000185	pat-24_MR_FLAIR_10800_FAST_SENSE	pat-24_MR_FLAIR_10800_FAST_SENSE	Zenodo	doi:10.5281/zenodo.1199641	https://doi.org/10.5281/zenodo.1199641	Haemorrhage
pat-24	Magnetic Resonance Imaging	Siemens	560x560x42	millimeter	UO	UO:0000016	0.4x0.4x4.0	millimeter	UO	UO:0000016	10.8	second	UO	UO:0000010	0.11	second	UO	UO:0000010	90	degree	UO	UO:0000185	pat-24_MR_FLAIR_10800_FAST_SENSEa	pat-24_MR_FLAIR_10800_FAST_SENSEa	Zenodo	doi:10.5281/zenodo.1199641	https://doi.org/10.5281/zenodo.1199641	Haemorrhage
pat-24	Magnetic Resonance Imaging	Siemens	560x560x42	millimeter	UO	UO:0000016	0.4x0.4x4.0	millimeter	UO	UO:0000016	10.8	second	UO	UO:0000010	0.11	second	UO	UO:0000010	90	degree	UO	UO:0000185	pat-24_MR_FLAIR_10800_FAST_SENSEb	pat-24_MR_FLAIR_10800_FAST_SENSEb	Zenodo	doi:10.5281/zenodo.1199641	https://doi.org/10.5281/zenodo.1199641	Haemorrhage
pat-24	Magnetic Resonance Imaging	Siemens	3x400x400	millimeter	UO	UO:0000016	141.1x0.5x0.5	millimeter	UO	UO:0000016	0.025	second	UO	UO:0000010	0.003452	second	UO	UO:0000010	20	degree	UO	UO:0000185	pat-24_MR_MIP_s3DI_MC_resol_match_SENSE	pat-24_MR_MIP_s3DI_MC_resol_match_SENSE	Zenodo	doi:10.5281/zenodo.1199641	https://doi.org/10.5281/zenodo.1199641	Haemorrhage
pat-24	Magnetic Resonance Imaging	Siemens	3x400x400	millimeter	UO	UO:0000016	141.1x0.5x0.5	millimeter	UO	UO:0000016	0.025	second	UO	UO:0000010	0.003452	second	UO	UO:0000010	20	degree	UO	UO:0000185	pat-24_MR_MIP_s3DI_MC_resol_match_SENSEa	pat-24_MR_MIP_s3DI_MC_resol_match_SENSEa	Zenodo	doi:10.5281/zenodo.1199641	https://doi.org/10.5281/zenodo.1199641	Haemorrhage
pat-24	Magnetic Resonance Imaging	Siemens	3x400x400	millimeter	UO	UO:0000016	141.1x0.5x0.5	millimeter	UO	UO:0000016	0.025	second	UO	UO:0000010	0.003452	second	UO	UO:0000010	20	degree	UO	UO:0000185	pat-24_MR_MIP_s3DI_MC_resol_match_SENSEb	pat-24_MR_MIP_s3DI_MC_resol_match_SENSEb	Zenodo	doi:10.5281/zenodo.1199641	https://doi.org/10.5281/zenodo.1199641	Haemorrhage
pat-24	Magnetic Resonance Imaging	Siemens	960x960x130	millimeter	UO	UO:0000016	0.2x0.2x1.0	millimeter	UO	UO:0000016	0.031	second	UO	UO:0000010		second	UO	UO:0000010	17	degree	UO	UO:0000185	pat-24_MR_SWIp_MIP	pat-24_MR_SWIp_MIP	Zenodo	doi:10.5281/zenodo.1199641	https://doi.org/10.5281/zenodo.1199641	Haemorrhage
pat-24	Magnetic Resonance Imaging	Siemens	960x960x130	millimeter	UO	UO:0000016	0.2x0.2x1.0	millimeter	UO	UO:0000016	0.031	second	UO	UO:0000010		second	UO	UO:0000010	17	degree	UO	UO:0000185	pat-24_MR_SWIp_MIPa	pat-24_MR_SWIp_MIPa	Zenodo	doi:10.5281/zenodo.1199641	https://doi.org/10.5281/zenodo.1199641	Haemorrhage
pat-24	Magnetic Resonance Imaging	Siemens	960x960x130	millimeter	UO	UO:0000016	0.2x0.2x1.0	millimeter	UO	UO:0000016	0.031	second	UO	UO:0000010		second	UO	UO:0000010	17	degree	UO	UO:0000185	pat-24_MR_SWIp_MIPb	pat-24_MR_SWIp_MIPb	Zenodo	doi:10.5281/zenodo.1199641	https://doi.org/10.5281/zenodo.1199641	Haemorrhage
pat-24	Magnetic Resonance Imaging	Siemens	960x960x130	millimeter	UO	UO:0000016	0.2x0.2x1.0	millimeter	UO	UO:0000016	0.031	second	UO	UO:0000010		second	UO	UO:0000010	17	degree	UO	UO:0000185	pat-24_MR_SWIp_fast_SENSE	pat-24_MR_SWIp_fast_SENSE	Zenodo	doi:10.5281/zenodo.1199641	https://doi.org/10.5281/zenodo.1199641	Haemorrhage
pat-24	Magnetic Resonance Imaging	Siemens	960x960x130	millimeter	UO	UO:0000016	0.2x0.2x1.0	millimeter	UO	UO:0000016	0.031	second	UO	UO:0000010		second	UO	UO:0000010	17	degree	UO	UO:0000185	pat-24_MR_SWIp_fast_SENSEa	pat-24_MR_SWIp_fast_SENSEa	Zenodo	doi:10.5281/zenodo.1199641	https://doi.org/10.5281/zenodo.1199641	Haemorrhage
pat-24	Magnetic Resonance Imaging	Siemens	960x960x130	millimeter	UO	UO:0000016	0.2x0.2x1.0	millimeter	UO	UO:0000016	0.031	second	UO	UO:0000010		second	UO	UO:0000010	17	degree	UO	UO:0000185	pat-24_MR_SWIp_fast_SENSEb	pat-24_MR_SWIp_fast_SENSEb	Zenodo	doi:10.5281/zenodo.1199641	https://doi.org/10.5281/zenodo.1199641	Haemorrhage
pat-24	Magnetic Resonance Imaging	Siemens	512x512x24	millimeter	UO	UO:0000016	0.4x0.4x6.0	millimeter	UO	UO:0000016	3	second	UO	UO:0000010	0.08	second	UO	UO:0000010	90	degree	UO	UO:0000185	pat-24_MR_T2W_TSE_CLEAR	pat-24_MR_T2W_TSE_CLEAR	Zenodo	doi:10.5281/zenodo.1199641	https://doi.org/10.5281/zenodo.1199641	Haemorrhage
pat-24	Magnetic Resonance Imaging	Siemens	512x512x24	millimeter	UO	UO:0000016	0.4x0.4x6.0	millimeter	UO	UO:0000016	3	second	UO	UO:0000010	0.08	second	UO	UO:0000010	90	degree	UO	UO:0000185	pat-24_MR_T2W_TSE_CLEARa	pat-24_MR_T2W_TSE_CLEARa	Zenodo	doi:10.5281/zenodo.1199641	https://doi.org/10.5281/zenodo.1199641	Haemorrhage
pat-24	Magnetic Resonance Imaging	Siemens	512x512x24	millimeter	UO	UO:0000016	0.4x0.4x6.0	millimeter	UO	UO:0000016	3	second	UO	UO:0000010	0.08	second	UO	UO:0000010	90	degree	UO	UO:0000185	pat-24_MR_T2W_TSE_CLEARb	pat-24_MR_T2W_TSE_CLEARb	Zenodo	doi:10.5281/zenodo.1199641	https://doi.org/10.5281/zenodo.1199641	Haemorrhage
pat-24	Magnetic Resonance Imaging	Siemens	288x288x200	millimeter	UO	UO:0000016	0.9x0.9x0.9	millimeter	UO	UO:0000016	0.007172	second	UO	UO:0000010	0.003313	second	UO	UO:0000010	9	degree	UO	UO:0000185	pat-24_MR_TRA	pat-24_MR_TRA	Zenodo	doi:10.5281/zenodo.1199641	https://doi.org/10.5281/zenodo.1199641	Haemorrhage
pat-24	Magnetic Resonance Imaging	Siemens	288x288x200	millimeter	UO	UO:0000016	0.9x0.9x0.9	millimeter	UO	UO:0000016	0.007172	second	UO	UO:0000010	0.003313	second	UO	UO:0000010	9	degree	UO	UO:0000185	pat-24_MR_TRAa	pat-24_MR_TRAa	Zenodo	doi:10.5281/zenodo.1199641	https://doi.org/10.5281/zenodo.1199641	Haemorrhage
pat-24	Magnetic Resonance Imaging	Siemens	288x288x200	millimeter	UO	UO:0000016	0.9x0.9x0.9	millimeter	UO	UO:0000016	0.007172	second	UO	UO:0000010	0.003313	second	UO	UO:0000010	9	degree	UO	UO:0000185	pat-24_MR_TRAb	pat-24_MR_TRAb	Zenodo	doi:10.5281/zenodo.1199641	https://doi.org/10.5281/zenodo.1199641	Haemorrhage
pat-24	Magnetic Resonance Imaging	Siemens	160x288x288	millimeter	UO	UO:0000016	1.1x0.9x0.9	millimeter	UO	UO:0000016	0.007172	second	UO	UO:0000010	0.003313	second	UO	UO:0000010	9	degree	UO	UO:0000185	pat-24_MR_WIP_T1W3Drapid_SENSE	pat-24_MR_WIP_T1W3Drapid_SENSE	Zenodo	doi:10.5281/zenodo.1199641	https://doi.org/10.5281/zenodo.1199641	Haemorrhage
pat-24	Magnetic Resonance Imaging	Siemens	160x288x288	millimeter	UO	UO:0000016	1.1x0.9x0.9	millimeter	UO	UO:0000016	0.007172	second	UO	UO:0000010	0.003313	second	UO	UO:0000010	9	degree	UO	UO:0000185	pat-24_MR_WIP_T1W3Drapid_SENSEa	pat-24_MR_WIP_T1W3Drapid_SENSEa	Zenodo	doi:10.5281/zenodo.1199641	https://doi.org/10.5281/zenodo.1199641	Haemorrhage
pat-24	Magnetic Resonance Imaging	Siemens	160x288x288	millimeter	UO	UO:0000016	1.1x0.9x0.9	millimeter	UO	UO:0000016	0.007172	second	UO	UO:0000010	0.003313	second	UO	UO:0000010	9	degree	UO	UO:0000185	pat-24_MR_WIP_T1W3Drapid_SENSEb	pat-24_MR_WIP_T1W3Drapid_SENSEb	Zenodo	doi:10.5281/zenodo.1199641	https://doi.org/10.5281/zenodo.1199641	Haemorrhage
pat-24	Magnetic Resonance Imaging	Siemens	22x400x400	millimeter	UO	UO:0000016	21.0x0.5x0.5	millimeter	UO	UO:0000016	0.025	second	UO	UO:0000010	0.003452	second	UO	UO:0000010	20	degree	UO	UO:0000185	pat-24_MR_both	pat-24_MR_both	Zenodo	doi:10.5281/zenodo.1199641	https://doi.org/10.5281/zenodo.1199641	Haemorrhage
pat-24	Magnetic Resonance Imaging	Siemens	400x22x400	millimeter	UO	UO:0000016	0.5x21.0x0.5	millimeter	UO	UO:0000016	0.025	second	UO	UO:0000010	0.003452	second	UO	UO:0000010	20	degree	UO	UO:0000185	pat-24_MR_botha	pat-24_MR_botha	Zenodo	doi:10.5281/zenodo.1199641	https://doi.org/10.5281/zenodo.1199641	Haemorrhage
pat-24	Magnetic Resonance Imaging	Siemens	22x400x400	millimeter	UO	UO:0000016	21.0x0.5x0.5	millimeter	UO	UO:0000016	0.025	second	UO	UO:0000010	0.003452	second	UO	UO:0000010	20	degree	UO	UO:0000185	pat-24_MR_bothb	pat-24_MR_bothb	Zenodo	doi:10.5281/zenodo.1199641	https://doi.org/10.5281/zenodo.1199641	Haemorrhage
pat-24	Magnetic Resonance Imaging	Siemens	400x22x400	millimeter	UO	UO:0000016	0.5x21.0x0.5	millimeter	UO	UO:0000016	0.025	second	UO	UO:0000010	0.003452	second	UO	UO:0000010	20	degree	UO	UO:0000185	pat-24_MR_bothc	pat-24_MR_bothc	Zenodo	doi:10.5281/zenodo.1199641	https://doi.org/10.5281/zenodo.1199641	Haemorrhage
pat-24	Magnetic Resonance Imaging	Siemens	22x400x400	millimeter	UO	UO:0000016	21.0x0.5x0.5	millimeter	UO	UO:0000016	0.025	second	UO	UO:0000010	0.003452	second	UO	UO:0000010	20	degree	UO	UO:0000185	pat-24_MR_bothd	pat-24_MR_bothd	Zenodo	doi:10.5281/zenodo.1199641	https://doi.org/10.5281/zenodo.1199641	Haemorrhage
pat-24	Magnetic Resonance Imaging	Siemens	400x22x400	millimeter	UO	UO:0000016	0.5x21.0x0.5	millimeter	UO	UO:0000016	0.025	second	UO	UO:0000010	0.003452	second	UO	UO:0000010	20	degree	UO	UO:0000185	pat-24_MR_bothe	pat-24_MR_bothe	Zenodo	doi:10.5281/zenodo.1199641	https://doi.org/10.5281/zenodo.1199641	Haemorrhage
pat-24	Magnetic Resonance Imaging	Siemens	288x180x288	millimeter	UO	UO:0000016	0.9x1.0x0.9	millimeter	UO	UO:0000016	0.007172	second	UO	UO:0000010	0.003313	second	UO	UO:0000010	9	degree	UO	UO:0000185	pat-24_MR_cor	pat-24_MR_cor	Zenodo	doi:10.5281/zenodo.1199641	https://doi.org/10.5281/zenodo.1199641	Haemorrhage
pat-24	Magnetic Resonance Imaging	Siemens	288x180x288	millimeter	UO	UO:0000016	0.9x1.0x0.9	millimeter	UO	UO:0000016	0.007172	second	UO	UO:0000010	0.003313	second	UO	UO:0000010	9	degree	UO	UO:0000185	pat-24_MR_cora	pat-24_MR_cora	Zenodo	doi:10.5281/zenodo.1199641	https://doi.org/10.5281/zenodo.1199641	Haemorrhage
pat-24	Magnetic Resonance Imaging	Siemens	288x180x288	millimeter	UO	UO:0000016	0.9x1.0x0.9	millimeter	UO	UO:0000016	0.007172	second	UO	UO:0000010	0.003313	second	UO	UO:0000010	9	degree	UO	UO:0000185	pat-24_MR_corb	pat-24_MR_corb	Zenodo	doi:10.5281/zenodo.1199641	https://doi.org/10.5281/zenodo.1199641	Haemorrhage
pat-24	Magnetic Resonance Imaging	Siemens	256x256x30	millimeter	UO	UO:0000016	0.9x0.9x5.0	millimeter	UO	UO:0000016	3.5	second	UO	UO:0000010	0.076134	second	UO	UO:0000010	90	degree	UO	UO:0000185	pat-24_MR_dADC	pat-24_MR_dADC	Zenodo	doi:10.5281/zenodo.1199641	https://doi.org/10.5281/zenodo.1199641	Haemorrhage
pat-24	Magnetic Resonance Imaging	Siemens	256x256x30	millimeter	UO	UO:0000016	0.9x0.9x5.0	millimeter	UO	UO:0000016	3.5	second	UO	UO:0000010	0.076134	second	UO	UO:0000010	90	degree	UO	UO:0000185	pat-24_MR_dADCa	pat-24_MR_dADCa	Zenodo	doi:10.5281/zenodo.1199641	https://doi.org/10.5281/zenodo.1199641	Haemorrhage
pat-24	Magnetic Resonance Imaging	Siemens	256x256x30	millimeter	UO	UO:0000016	0.9x0.9x5.0	millimeter	UO	UO:0000016	3.5	second	UO	UO:0000010	0.076134	second	UO	UO:0000010	90	degree	UO	UO:0000185	pat-24_MR_dADCb	pat-24_MR_dADCb	Zenodo	doi:10.5281/zenodo.1199641	https://doi.org/10.5281/zenodo.1199641	Haemorrhage
pat-24	Magnetic Resonance Imaging	Siemens	256x256x30	millimeter	UO	UO:0000016	0.9x0.9x5.0	millimeter	UO	UO:0000016	3.5	second	UO	UO:0000010	0.076134	second	UO	UO:0000010	90	degree	UO	UO:0000185	pat-24_MR_eEADC	pat-24_MR_eEADC	Zenodo	doi:10.5281/zenodo.1199641	https://doi.org/10.5281/zenodo.1199641	Haemorrhage
pat-24	Magnetic Resonance Imaging	Siemens	256x256x30	millimeter	UO	UO:0000016	0.9x0.9x5.0	millimeter	UO	UO:0000016	3.5	second	UO	UO:0000010	0.076134	second	UO	UO:0000010	90	degree	UO	UO:0000185	pat-24_MR_eEADCa	pat-24_MR_eEADCa	Zenodo	doi:10.5281/zenodo.1199641	https://doi.org/10.5281/zenodo.1199641	Haemorrhage
pat-24	Magnetic Resonance Imaging	Siemens	256x256x30	millimeter	UO	UO:0000016	0.9x0.9x5.0	millimeter	UO	UO:0000016	3.5	second	UO	UO:0000010	0.076134	second	UO	UO:0000010	90	degree	UO	UO:0000185	pat-24_MR_eEADCb	pat-24_MR_eEADCb	Zenodo	doi:10.5281/zenodo.1199641	https://doi.org/10.5281/zenodo.1199641	Haemorrhage
pat-24	Magnetic Resonance Imaging	Siemens	256x256x30	millimeter	UO	UO:0000016	0.9x0.9x5.0	millimeter	UO	UO:0000016	3.5	second	UO	UO:0000010	0.076134	second	UO	UO:0000010	90	degree	UO	UO:0000185	pat-24_MR_faFA	pat-24_MR_faFA	Zenodo	doi:10.5281/zenodo.1199641	https://doi.org/10.5281/zenodo.1199641	Haemorrhage
pat-24	Magnetic Resonance Imaging	Siemens	256x256x30	millimeter	UO	UO:0000016	0.9x0.9x5.0	millimeter	UO	UO:0000016	3.5	second	UO	UO:0000010	0.076134	second	UO	UO:0000010	90	degree	UO	UO:0000185	pat-24_MR_faFAa	pat-24_MR_faFAa	Zenodo	doi:10.5281/zenodo.1199641	https://doi.org/10.5281/zenodo.1199641	Haemorrhage
pat-24	Magnetic Resonance Imaging	Siemens	256x256x30	millimeter	UO	UO:0000016	0.9x0.9x5.0	millimeter	UO	UO:0000016	3.5	second	UO	UO:0000010	0.076134	second	UO	UO:0000010	90	degree	UO	UO:0000185	pat-24_MR_faFAb	pat-24_MR_faFAb	Zenodo	doi:10.5281/zenodo.1199641	https://doi.org/10.5281/zenodo.1199641	Haemorrhage
pat-24	Magnetic Resonance Imaging	Siemens	256x256x30	millimeter	UO	UO:0000016	0.9x0.9x5.0	millimeter	UO	UO:0000016	3.5	second	UO	UO:0000010	0.076134	second	UO	UO:0000010	90	degree	UO	UO:0000185	pat-24_MR_facFA_Color	pat-24_MR_facFA_Color	Zenodo	doi:10.5281/zenodo.1199641	https://doi.org/10.5281/zenodo.1199641	Haemorrhage
pat-24	Magnetic Resonance Imaging	Siemens	256x256x30	millimeter	UO	UO:0000016	0.9x0.9x5.0	millimeter	UO	UO:0000016	3.5	second	UO	UO:0000010	0.076134	second	UO	UO:0000010	90	degree	UO	UO:0000185	pat-24_MR_facFA_Colora	pat-24_MR_facFA_Colora	Zenodo	doi:10.5281/zenodo.1199641	https://doi.org/10.5281/zenodo.1199641	Haemorrhage
pat-24	Magnetic Resonance Imaging	Siemens	256x256x30	millimeter	UO	UO:0000016	0.9x0.9x5.0	millimeter	UO	UO:0000016	3.5	second	UO	UO:0000010	0.076134	second	UO	UO:0000010	90	degree	UO	UO:0000185	pat-24_MR_facFA_Colorb	pat-24_MR_facFA_Colorb	Zenodo	doi:10.5281/zenodo.1199641	https://doi.org/10.5281/zenodo.1199641	Haemorrhage
pat-24	Magnetic Resonance Imaging	Siemens	256x256x30	millimeter	UO	UO:0000016	0.9x0.9x5.0	millimeter	UO	UO:0000016	3.5	second	UO	UO:0000010	0.076134	second	UO	UO:0000010	90	degree	UO	UO:0000185	pat-24_MR_isoDWI_b1000_iso	pat-24_MR_isoDWI_b1000_iso	Zenodo	doi:10.5281/zenodo.1199641	https://doi.org/10.5281/zenodo.1199641	Haemorrhage
pat-24	Magnetic Resonance Imaging	Siemens	256x256x30	millimeter	UO	UO:0000016	0.9x0.9x5.0	millimeter	UO	UO:0000016	3.5	second	UO	UO:0000010	0.076134	second	UO	UO:0000010	90	degree	UO	UO:0000185	pat-24_MR_isoDWI_b1000_isoa	pat-24_MR_isoDWI_b1000_isoa	Zenodo	doi:10.5281/zenodo.1199641	https://doi.org/10.5281/zenodo.1199641	Haemorrhage
pat-24	Magnetic Resonance Imaging	Siemens	256x256x30	millimeter	UO	UO:0000016	0.9x0.9x5.0	millimeter	UO	UO:0000016	3.5	second	UO	UO:0000010	0.076134	second	UO	UO:0000010	90	degree	UO	UO:0000185	pat-24_MR_isoDWI_b1000_isob	pat-24_MR_isoDWI_b1000_isob	Zenodo	doi:10.5281/zenodo.1199641	https://doi.org/10.5281/zenodo.1199641	Haemorrhage
pat-24	Magnetic Resonance Imaging	Siemens	22x400x400	millimeter	UO	UO:0000016	21.0x0.5x0.5	millimeter	UO	UO:0000016	0.025	second	UO	UO:0000010	0.003452	second	UO	UO:0000010	20	degree	UO	UO:0000185	pat-24_MR_left	pat-24_MR_left	Zenodo	doi:10.5281/zenodo.1199641	https://doi.org/10.5281/zenodo.1199641	Haemorrhage
pat-24	Magnetic Resonance Imaging	Siemens	22x400x400	millimeter	UO	UO:0000016	21.0x0.5x0.5	millimeter	UO	UO:0000016	0.025	second	UO	UO:0000010	0.003452	second	UO	UO:0000010	20	degree	UO	UO:0000185	pat-24_MR_lefta	pat-24_MR_lefta	Zenodo	doi:10.5281/zenodo.1199641	https://doi.org/10.5281/zenodo.1199641	Haemorrhage
pat-24	Magnetic Resonance Imaging	Siemens	22x400x400	millimeter	UO	UO:0000016	21.0x0.5x0.5	millimeter	UO	UO:0000016	0.025	second	UO	UO:0000010	0.003452	second	UO	UO:0000010	20	degree	UO	UO:0000185	pat-24_MR_leftb	pat-24_MR_leftb	Zenodo	doi:10.5281/zenodo.1199641	https://doi.org/10.5281/zenodo.1199641	Haemorrhage
pat-24	Magnetic Resonance Imaging	Siemens	22x400x400	millimeter	UO	UO:0000016	21.0x0.5x0.5	millimeter	UO	UO:0000016	0.025	second	UO	UO:0000010	0.003452	second	UO	UO:0000010	20	degree	UO	UO:0000185	pat-24_MR_right	pat-24_MR_right	Zenodo	doi:10.5281/zenodo.1199641	https://doi.org/10.5281/zenodo.1199641	Haemorrhage
pat-24	Magnetic Resonance Imaging	Siemens	22x400x400	millimeter	UO	UO:0000016	21.0x0.5x0.5	millimeter	UO	UO:0000016	0.025	second	UO	UO:0000010	0.003452	second	UO	UO:0000010	20	degree	UO	UO:0000185	pat-24_MR_righta	pat-24_MR_righta	Zenodo	doi:10.5281/zenodo.1199641	https://doi.org/10.5281/zenodo.1199641	Haemorrhage
pat-24	Magnetic Resonance Imaging	Siemens	22x400x400	millimeter	UO	UO:0000016	21.0x0.5x0.5	millimeter	UO	UO:0000016	0.025	second	UO	UO:0000010	0.003452	second	UO	UO:0000010	20	degree	UO	UO:0000185	pat-24_MR_rightb	pat-24_MR_rightb	Zenodo	doi:10.5281/zenodo.1199641	https://doi.org/10.5281/zenodo.1199641	Haemorrhage
pat-24	Magnetic Resonance Imaging	Siemens	400x400x140	millimeter	UO	UO:0000016	0.5x0.5x0.5	millimeter	UO	UO:0000016	0.025	second	UO	UO:0000010	0.003452	second	UO	UO:0000010	20	degree	UO	UO:0000185	pat-24_MR_s3DI_MC_resol_match_SENSE	pat-24_MR_s3DI_MC_resol_match_SENSE	Zenodo	doi:10.5281/zenodo.1199641	https://doi.org/10.5281/zenodo.1199641	Haemorrhage
pat-24	Magnetic Resonance Imaging	Siemens	400x400x140	millimeter	UO	UO:0000016	0.5x0.5x0.5	millimeter	UO	UO:0000016	0.025	second	UO	UO:0000010	0.003452	second	UO	UO:0000010	20	degree	UO	UO:0000185	pat-24_MR_s3DI_MC_resol_match_SENSEa	pat-24_MR_s3DI_MC_resol_match_SENSEa	Zenodo	doi:10.5281/zenodo.1199641	https://doi.org/10.5281/zenodo.1199641	Haemorrhage
pat-24	Magnetic Resonance Imaging	Siemens	400x400x140	millimeter	UO	UO:0000016	0.5x0.5x0.5	millimeter	UO	UO:0000016	0.025	second	UO	UO:0000010	0.003452	second	UO	UO:0000010	20	degree	UO	UO:0000185	pat-24_MR_s3DI_MC_resol_match_SENSEb	pat-24_MR_s3DI_MC_resol_match_SENSEb	Zenodo	doi:10.5281/zenodo.1199641	https://doi.org/10.5281/zenodo.1199641	Haemorrhage
