# Supplementary material for: Multi-frequency electrical impedance tomography and neuroimaging data in stroke patients
Source: Sci Data. 2018 Jul 3;5:180112. doi: 10.1038/sdata.2018.112 (PMC6029572; doi:10.1038/sdata.2018.112)
Supplement: Supplementary file 1 [file sdata2018112-isa1.zip › a_CT_Avery.txt]

Sample Name	Protocol REF	Parameter Value[manufacturer]	Parameter Value[matrix size]	Unit	Term Source REF	Term Accession Number	Parameter Value[voxel resolution]	Unit	Term Source REF	Term Accession Number	Assay Name	Raw Data File	Comment[Data Repository]	Comment[Data Record Accession]	Comment[Data Record URI]	Factor Value[stroke classification]
pat-01	Computed Tomography imaging	Toshiba	512x512x2	millimeter	UO	UO:0000016	1.0x1.0x362.0	millimeter	UO	UO:0000016	pat-01_CT_Plain_Brain_Stroke	pat-01_CT_Plain_Brain_Stroke	Zenodo	doi:10.5281/zenodo.1199641	https://doi.org/10.5281/zenodo.1199641	Ischaemia
pat-01	Computed Tomography imaging	Toshiba	512x512x219	millimeter	UO	UO:0000016	0.5x0.5x0.8	millimeter	UO	UO:0000016	pat-01_CT_Plain_Brain_Stroke_e1	pat-01_CT_Plain_Brain_Stroke_e1	Zenodo	doi:10.5281/zenodo.1199641	https://doi.org/10.5281/zenodo.1199641	Ischaemia
pat-01	Computed Tomography imaging	Toshiba	512x512x36	millimeter	UO	UO:0000016	0.5x0.5x5.0	millimeter	UO	UO:0000016	pat-01_CT_Plain_Brain_Stroke_e1a	pat-01_CT_Plain_Brain_Stroke_e1a	Zenodo	doi:10.5281/zenodo.1199641	https://doi.org/10.5281/zenodo.1199641	Ischaemia
pat-01	Computed Tomography imaging	Toshiba	512x512x1101	millimeter	UO	UO:0000016	0.5x0.5x0.3	millimeter	UO	UO:0000016	pat-01_CT_Stroke_Angio	pat-01_CT_Stroke_Angio	Zenodo	doi:10.5281/zenodo.1199641	https://doi.org/10.5281/zenodo.1199641	Ischaemia
pat-01	Computed Tomography imaging	Toshiba	512x512x1101	millimeter	UO	UO:0000016	0.5x0.5x0.3	millimeter	UO	UO:0000016	pat-01_CT_Stroke_Angio_e1	pat-01_CT_Stroke_Angio_e1	Zenodo	doi:10.5281/zenodo.1199641	https://doi.org/10.5281/zenodo.1199641	Ischaemia
pat-01	Computed Tomography imaging	Toshiba	512x512x111	millimeter	UO	UO:0000016	0.5x0.5x3.0	millimeter	UO	UO:0000016	pat-01_CT_Stroke_Angioa	pat-01_CT_Stroke_Angioa	Zenodo	doi:10.5281/zenodo.1199641	https://doi.org/10.5281/zenodo.1199641	Ischaemia
sub-03	Computed Tomography imaging	Toshiba	512x512x39	millimeter	UO	UO:0000016	0.4x0.4x5.0	millimeter	UO	UO:0000016	sub-03_CT_Plain_Brain_(Stroke)	sub-03_CT_Plain_Brain_(Stroke)	Zenodo	doi:10.5281/zenodo.1199641	https://doi.org/10.5281/zenodo.1199641	Healthy
sub-03	Computed Tomography imaging	Toshiba	512x512x634	millimeter	UO	UO:0000016	0.4x0.4x0.3	millimeter	UO	UO:0000016	sub-03_CT_Plain_Brain_(Stroke)_e1	sub-03_CT_Plain_Brain_(Stroke)_e1	Zenodo	doi:10.5281/zenodo.1199641	https://doi.org/10.5281/zenodo.1199641	Healthy
sub-03	Computed Tomography imaging	Toshiba	512x512x2	millimeter	UO	UO:0000016	1.0x1.0x362.0	millimeter	UO	UO:0000016	sub-03_CT_Plain_Brain_(Stroke)_e1a	sub-03_CT_Plain_Brain_(Stroke)_e1a	Zenodo	doi:10.5281/zenodo.1199641	https://doi.org/10.5281/zenodo.1199641	Healthy
pat-04	Computed Tomography imaging	Toshiba	512x512x2	millimeter	UO	UO:0000016	1.0x1.0x362.0	millimeter	UO	UO:0000016	pat-04_CT_Plain_Brain_Stroke	pat-04_CT_Plain_Brain_Stroke	Zenodo	doi:10.5281/zenodo.1199641	https://doi.org/10.5281/zenodo.1199641	Ischaemia
pat-04	Computed Tomography imaging	Toshiba	512x512x219	millimeter	UO	UO:0000016	0.5x0.5x0.8	millimeter	UO	UO:0000016	pat-04_CT_Plain_Brain_Stroke_e1	pat-04_CT_Plain_Brain_Stroke_e1	Zenodo	doi:10.5281/zenodo.1199641	https://doi.org/10.5281/zenodo.1199641	Ischaemia
pat-04	Computed Tomography imaging	Toshiba	512x512x36	millimeter	UO	UO:0000016	0.5x0.5x5.0	millimeter	UO	UO:0000016	pat-04_CT_Plain_Brain_Stroke_e1a	pat-04_CT_Plain_Brain_Stroke_e1a	Zenodo	doi:10.5281/zenodo.1199641	https://doi.org/10.5281/zenodo.1199641	Ischaemia
pat-04	Computed Tomography imaging	Toshiba	512x512x1101	millimeter	UO	UO:0000016	0.5x0.5x0.3	millimeter	UO	UO:0000016	pat-04_CT_Stroke_Angio	pat-04_CT_Stroke_Angio	Zenodo	doi:10.5281/zenodo.1199641	https://doi.org/10.5281/zenodo.1199641	Ischaemia
pat-04	Computed Tomography imaging	Toshiba	512x512x1101	millimeter	UO	UO:0000016	0.5x0.5x0.3	millimeter	UO	UO:0000016	pat-04_CT_Stroke_Angio_e1	pat-04_CT_Stroke_Angio_e1	Zenodo	doi:10.5281/zenodo.1199641	https://doi.org/10.5281/zenodo.1199641	Ischaemia
pat-04	Computed Tomography imaging	Toshiba	512x512x111	millimeter	UO	UO:0000016	0.5x0.5x3.0	millimeter	UO	UO:0000016	pat-04_CT_Stroke_Angioa	pat-04_CT_Stroke_Angioa	Zenodo	doi:10.5281/zenodo.1199641	https://doi.org/10.5281/zenodo.1199641	Ischaemia
pat-05	Computed Tomography imaging	Toshiba	512x512x213	millimeter	UO	UO:0000016	0.4x0.4x0.8	millimeter	UO	UO:0000016	pat-05_CT_Plain_Brain_Stroke	pat-05_CT_Plain_Brain_Stroke	Zenodo	doi:10.5281/zenodo.1199641	https://doi.org/10.5281/zenodo.1199641	Haemorrhage
pat-05	Computed Tomography imaging	Toshiba	512x512x35	millimeter	UO	UO:0000016	0.4x0.4x5.0	millimeter	UO	UO:0000016	pat-05_CT_Plain_Brain_Stroke_e1	pat-05_CT_Plain_Brain_Stroke_e1	Zenodo	doi:10.5281/zenodo.1199641	https://doi.org/10.5281/zenodo.1199641	Haemorrhage
pat-05	Computed Tomography imaging	Toshiba	512x512x2	millimeter	UO	UO:0000016	1.0x1.0x362.0	millimeter	UO	UO:0000016	pat-05_CT_Plain_Brain_Stroke_e1a	pat-05_CT_Plain_Brain_Stroke_e1a	Zenodo	doi:10.5281/zenodo.1199641	https://doi.org/10.5281/zenodo.1199641	Haemorrhage
pat-05	Computed Tomography imaging	Toshiba	512x512x35	millimeter	UO	UO:0000016	0.4x0.4x5.0	millimeter	UO	UO:0000016	pat-05_CT_Plain_Brain_Stroke_e1b	pat-05_CT_Plain_Brain_Stroke_e1b	Zenodo	doi:10.5281/zenodo.1199641	https://doi.org/10.5281/zenodo.1199641	Haemorrhage
pat-05	Computed Tomography imaging	Toshiba	512x512x2	millimeter	UO	UO:0000016	1.0x1.0x362.0	millimeter	UO	UO:0000016	pat-05_CT_Plain_Brain_Stroke_e1c	pat-05_CT_Plain_Brain_Stroke_e1c	Zenodo	doi:10.5281/zenodo.1199641	https://doi.org/10.5281/zenodo.1199641	Haemorrhage
pat-05	Computed Tomography imaging	Toshiba	512x512x213	millimeter	UO	UO:0000016	0.4x0.4x0.8	millimeter	UO	UO:0000016	pat-05_CT_Plain_Brain_Strokea	pat-05_CT_Plain_Brain_Strokea	Zenodo	doi:10.5281/zenodo.1199641	https://doi.org/10.5281/zenodo.1199641	Haemorrhage
pat-06	Computed Tomography imaging	Toshiba	512x512x30	millimeter	UO	UO:0000016	0.4x0.4x4.8	millimeter	UO	UO:0000016	pat-06_CT_NHNN_Head_Routine_Sequential	pat-06_CT_NHNN_Head_Routine_Sequential	Zenodo	doi:10.5281/zenodo.1199641	https://doi.org/10.5281/zenodo.1199641	Haemorrhage
pat-06	Computed Tomography imaging	Toshiba	512x512x31	millimeter	UO	UO:0000016	0.4x0.4x4.4	millimeter	UO	UO:0000016	pat-06_CT_NHNN_Head_Routine_Sequential_Eq_1	pat-06_CT_NHNN_Head_Routine_Sequential_Eq_1	Zenodo	doi:10.5281/zenodo.1199641	https://doi.org/10.5281/zenodo.1199641	Haemorrhage
pat-06	Computed Tomography imaging	Toshiba	512x512x1	millimeter	UO	UO:0000016	1.0x1.0x1.0	millimeter	UO	UO:0000016	pat-06_CT_NHNN_Head_Routine_Sequential_e1	pat-06_CT_NHNN_Head_Routine_Sequential_e1	Zenodo	doi:10.5281/zenodo.1199641	https://doi.org/10.5281/zenodo.1199641	Haemorrhage
pat-06	Computed Tomography imaging	Toshiba	512x512x1	millimeter	UO	UO:0000016	1.0x1.0x1.0	millimeter	UO	UO:0000016	pat-06_CT_NHNN_Head_Routine_Sequential_e1a	pat-06_CT_NHNN_Head_Routine_Sequential_e1a	Zenodo	doi:10.5281/zenodo.1199641	https://doi.org/10.5281/zenodo.1199641	Haemorrhage
pat-06	Computed Tomography imaging	Toshiba	512x512x1	millimeter	UO	UO:0000016	1.0x1.0x1.0	millimeter	UO	UO:0000016	pat-06_CT_NHNN_Head_Routine_Sequentiala	pat-06_CT_NHNN_Head_Routine_Sequentiala	Zenodo	doi:10.5281/zenodo.1199641	https://doi.org/10.5281/zenodo.1199641	Haemorrhage
pat-06	Computed Tomography imaging	Toshiba	512x512x120	millimeter	UO	UO:0000016	0.4x0.4x1.2	millimeter	UO	UO:0000016	pat-06_CT_NHNN_Head_Routine_Sequentialb	pat-06_CT_NHNN_Head_Routine_Sequentialb	Zenodo	doi:10.5281/zenodo.1199641	https://doi.org/10.5281/zenodo.1199641	Haemorrhage
pat-06	Computed Tomography imaging	Toshiba	512x512x174	millimeter	UO	UO:0000016	0.4x0.4x0.8	millimeter	UO	UO:0000016	pat-06_CT_NHNN_Head_Routine_Sequentialb_Eq_1	pat-06_CT_NHNN_Head_Routine_Sequentialb_Eq_1	Zenodo	doi:10.5281/zenodo.1199641	https://doi.org/10.5281/zenodo.1199641	Haemorrhage
pat-06	Computed Tomography imaging	Toshiba	512x512x30	millimeter	UO	UO:0000016	0.4x0.4x4.8	millimeter	UO	UO:0000016	pat-06_CT_NHNN_Head_Routine_Sequentialc	pat-06_CT_NHNN_Head_Routine_Sequentialc	Zenodo	doi:10.5281/zenodo.1199641	https://doi.org/10.5281/zenodo.1199641	Haemorrhage
pat-06	Computed Tomography imaging	Toshiba	512x512x31	millimeter	UO	UO:0000016	0.4x0.4x4.4	millimeter	UO	UO:0000016	pat-06_CT_NHNN_Head_Routine_Sequentialc_Eq_1	pat-06_CT_NHNN_Head_Routine_Sequentialc_Eq_1	Zenodo	doi:10.5281/zenodo.1199641	https://doi.org/10.5281/zenodo.1199641	Haemorrhage
pat-06	Computed Tomography imaging	Toshiba	512x512x1	millimeter	UO	UO:0000016	1.0x1.0x1.0	millimeter	UO	UO:0000016	pat-06_CT_NHNN_Head_Routine_Sequentiald	pat-06_CT_NHNN_Head_Routine_Sequentiald	Zenodo	doi:10.5281/zenodo.1199641	https://doi.org/10.5281/zenodo.1199641	Haemorrhage
pat-06	Computed Tomography imaging	Toshiba	512x512x120	millimeter	UO	UO:0000016	0.4x0.4x1.2	millimeter	UO	UO:0000016	pat-06_CT_NHNN_Head_Routine_Sequentiale	pat-06_CT_NHNN_Head_Routine_Sequentiale	Zenodo	doi:10.5281/zenodo.1199641	https://doi.org/10.5281/zenodo.1199641	Haemorrhage
pat-06	Computed Tomography imaging	Toshiba	512x512x174	millimeter	UO	UO:0000016	0.4x0.4x0.8	millimeter	UO	UO:0000016	pat-06_CT_NHNN_Head_Routine_Sequentiale_Eq_1	pat-06_CT_NHNN_Head_Routine_Sequentiale_Eq_1	Zenodo	doi:10.5281/zenodo.1199641	https://doi.org/10.5281/zenodo.1199641	Haemorrhage
pat-06	Computed Tomography imaging	Toshiba	512x512x201	millimeter	UO	UO:0000016	0.4x0.4x0.8	millimeter	UO	UO:0000016	pat-06_CT_Plain_Brain_Stroke_e1	pat-06_CT_Plain_Brain_Stroke_e1	Zenodo	doi:10.5281/zenodo.1199641	https://doi.org/10.5281/zenodo.1199641	Haemorrhage
pat-06	Computed Tomography imaging	Toshiba	512x512x33	millimeter	UO	UO:0000016	0.4x0.4x5.0	millimeter	UO	UO:0000016	pat-06_CT_Plain_Brain_Stroke_e1a	pat-06_CT_Plain_Brain_Stroke_e1a	Zenodo	doi:10.5281/zenodo.1199641	https://doi.org/10.5281/zenodo.1199641	Haemorrhage
pat-06	Computed Tomography imaging	Toshiba	512x512x2	millimeter	UO	UO:0000016	1.0x1.0x362.0	millimeter	UO	UO:0000016	pat-06_CT_Plain_Brain_Stroke_e1b	pat-06_CT_Plain_Brain_Stroke_e1b	Zenodo	doi:10.5281/zenodo.1199641	https://doi.org/10.5281/zenodo.1199641	Haemorrhage
pat-06	Computed Tomography imaging	Toshiba	512x512x201	millimeter	UO	UO:0000016	0.4x0.4x0.8	millimeter	UO	UO:0000016	pat-06_CT_Plain_Brain_Stroke_e1c	pat-06_CT_Plain_Brain_Stroke_e1c	Zenodo	doi:10.5281/zenodo.1199641	https://doi.org/10.5281/zenodo.1199641	Haemorrhage
pat-06	Computed Tomography imaging	Toshiba	512x512x33	millimeter	UO	UO:0000016	0.4x0.4x5.0	millimeter	UO	UO:0000016	pat-06_CT_Plain_Brain_Stroke_e1d	pat-06_CT_Plain_Brain_Stroke_e1d	Zenodo	doi:10.5281/zenodo.1199641	https://doi.org/10.5281/zenodo.1199641	Haemorrhage
pat-06	Computed Tomography imaging	Toshiba	512x512x2	millimeter	UO	UO:0000016	1.0x1.0x362.0	millimeter	UO	UO:0000016	pat-06_CT_Plain_Brain_Stroke_e1e	pat-06_CT_Plain_Brain_Stroke_e1e	Zenodo	doi:10.5281/zenodo.1199641	https://doi.org/10.5281/zenodo.1199641	Haemorrhage
pat-06	Computed Tomography imaging	Toshiba	512x512x1161	millimeter	UO	UO:0000016	0.5x0.5x0.3	millimeter	UO	UO:0000016	pat-06_CT_Stroke_Angio	pat-06_CT_Stroke_Angio	Zenodo	doi:10.5281/zenodo.1199641	https://doi.org/10.5281/zenodo.1199641	Haemorrhage
pat-06	Computed Tomography imaging	Toshiba	512x512x1161	millimeter	UO	UO:0000016	0.5x0.5x0.3	millimeter	UO	UO:0000016	pat-06_CT_Stroke_Angio_e1	pat-06_CT_Stroke_Angio_e1	Zenodo	doi:10.5281/zenodo.1199641	https://doi.org/10.5281/zenodo.1199641	Haemorrhage
pat-06	Computed Tomography imaging	Toshiba	512x512x1161	millimeter	UO	UO:0000016	0.5x0.5x0.3	millimeter	UO	UO:0000016	pat-06_CT_Stroke_Angio_e1a	pat-06_CT_Stroke_Angio_e1a	Zenodo	doi:10.5281/zenodo.1199641	https://doi.org/10.5281/zenodo.1199641	Haemorrhage
pat-06	Computed Tomography imaging	Toshiba	512x512x117	millimeter	UO	UO:0000016	0.5x0.5x3.0	millimeter	UO	UO:0000016	pat-06_CT_Stroke_Angioa	pat-06_CT_Stroke_Angioa	Zenodo	doi:10.5281/zenodo.1199641	https://doi.org/10.5281/zenodo.1199641	Haemorrhage
pat-06	Computed Tomography imaging	Toshiba	512x512x1161	millimeter	UO	UO:0000016	0.5x0.5x0.3	millimeter	UO	UO:0000016	pat-06_CT_Stroke_Angiob	pat-06_CT_Stroke_Angiob	Zenodo	doi:10.5281/zenodo.1199641	https://doi.org/10.5281/zenodo.1199641	Haemorrhage
pat-06	Computed Tomography imaging	Toshiba	512x512x117	millimeter	UO	UO:0000016	0.5x0.5x3.0	millimeter	UO	UO:0000016	pat-06_CT_Stroke_Angioc	pat-06_CT_Stroke_Angioc	Zenodo	doi:10.5281/zenodo.1199641	https://doi.org/10.5281/zenodo.1199641	Haemorrhage
pat-07	Computed Tomography imaging	Toshiba	512x512x188	millimeter	UO	UO:0000016	0.4x0.4x0.8	millimeter	UO	UO:0000016	pat-07_CT_Brain_Routine	pat-07_CT_Brain_Routine	Zenodo	doi:10.5281/zenodo.1199641	https://doi.org/10.5281/zenodo.1199641	None
pat-07	Computed Tomography imaging	Toshiba	512x512x31	millimeter	UO	UO:0000016	0.4x0.4x5.0	millimeter	UO	UO:0000016	pat-07_CT_Brain_Routine_e1	pat-07_CT_Brain_Routine_e1	Zenodo	doi:10.5281/zenodo.1199641	https://doi.org/10.5281/zenodo.1199641	None
pat-07	Computed Tomography imaging	Toshiba	512x512x2	millimeter	UO	UO:0000016	0.5x0.5x181.0	millimeter	UO	UO:0000016	pat-07_CT_Brain_Routine_e1a	pat-07_CT_Brain_Routine_e1a	Zenodo	doi:10.5281/zenodo.1199641	https://doi.org/10.5281/zenodo.1199641	None
pat-07	Computed Tomography imaging	Toshiba	512x512x2	millimeter	UO	UO:0000016	1.0x1.0x362.0	millimeter	UO	UO:0000016	pat-07_CT_Plain_Brain_Stroke	pat-07_CT_Plain_Brain_Stroke	Zenodo	doi:10.5281/zenodo.1199641	https://doi.org/10.5281/zenodo.1199641	None
pat-07	Computed Tomography imaging	Toshiba	512x512x188	millimeter	UO	UO:0000016	0.4x0.4x0.8	millimeter	UO	UO:0000016	pat-07_CT_Plain_Brain_Stroke_e1	pat-07_CT_Plain_Brain_Stroke_e1	Zenodo	doi:10.5281/zenodo.1199641	https://doi.org/10.5281/zenodo.1199641	None
pat-07	Computed Tomography imaging	Toshiba	512x512x31	millimeter	UO	UO:0000016	0.4x0.4x5.0	millimeter	UO	UO:0000016	pat-07_CT_Plain_Brain_Stroke_e1a	pat-07_CT_Plain_Brain_Stroke_e1a	Zenodo	doi:10.5281/zenodo.1199641	https://doi.org/10.5281/zenodo.1199641	None
pat-07	Computed Tomography imaging	Toshiba	512x512x1051	millimeter	UO	UO:0000016	0.5x0.5x0.3	millimeter	UO	UO:0000016	pat-07_CT_Stroke_Angio	pat-07_CT_Stroke_Angio	Zenodo	doi:10.5281/zenodo.1199641	https://doi.org/10.5281/zenodo.1199641	None
pat-07	Computed Tomography imaging	Toshiba	512x512x1051	millimeter	UO	UO:0000016	0.5x0.5x0.3	millimeter	UO	UO:0000016	pat-07_CT_Stroke_Angio_e1	pat-07_CT_Stroke_Angio_e1	Zenodo	doi:10.5281/zenodo.1199641	https://doi.org/10.5281/zenodo.1199641	None
pat-07	Computed Tomography imaging	Toshiba	512x512x106	millimeter	UO	UO:0000016	0.5x0.5x3.0	millimeter	UO	UO:0000016	pat-07_CT_Stroke_Angioa	pat-07_CT_Stroke_Angioa	Zenodo	doi:10.5281/zenodo.1199641	https://doi.org/10.5281/zenodo.1199641	None
pat-09	Computed Tomography imaging	Toshiba	512x512x33	millimeter	UO	UO:0000016	0.4x0.4x5.0	millimeter	UO	UO:0000016	pat-09_CT_Plain_Brain_(Stroke)	pat-09_CT_Plain_Brain_(Stroke)	Zenodo	doi:10.5281/zenodo.1199641	https://doi.org/10.5281/zenodo.1199641	Ischaemia
pat-09	Computed Tomography imaging	Toshiba	512x512x534	millimeter	UO	UO:0000016	0.4x0.4x0.3	millimeter	UO	UO:0000016	pat-09_CT_Plain_Brain_(Stroke)_e1	pat-09_CT_Plain_Brain_(Stroke)_e1	Zenodo	doi:10.5281/zenodo.1199641	https://doi.org/10.5281/zenodo.1199641	Ischaemia
pat-09	Computed Tomography imaging	Toshiba	512x512x2	millimeter	UO	UO:0000016	1.0x1.0x362.0	millimeter	UO	UO:0000016	pat-09_CT_Plain_Brain_(Stroke)_e1a	pat-09_CT_Plain_Brain_(Stroke)_e1a	Zenodo	doi:10.5281/zenodo.1199641	https://doi.org/10.5281/zenodo.1199641	Ischaemia
pat-09	Computed Tomography imaging	Toshiba	512x512x534	millimeter	UO	UO:0000016	0.4x0.4x0.3	millimeter	UO	UO:0000016	pat-09_CT_Plain_Brain_(Stroke)_e1b	pat-09_CT_Plain_Brain_(Stroke)_e1b	Zenodo	doi:10.5281/zenodo.1199641	https://doi.org/10.5281/zenodo.1199641	Ischaemia
pat-09	Computed Tomography imaging	Toshiba	512x512x2	millimeter	UO	UO:0000016	1.0x1.0x362.0	millimeter	UO	UO:0000016	pat-09_CT_Plain_Brain_(Stroke)_e1c	pat-09_CT_Plain_Brain_(Stroke)_e1c	Zenodo	doi:10.5281/zenodo.1199641	https://doi.org/10.5281/zenodo.1199641	Ischaemia
pat-09	Computed Tomography imaging	Toshiba	512x512x33	millimeter	UO	UO:0000016	0.4x0.4x5.0	millimeter	UO	UO:0000016	pat-09_CT_Plain_Brain_(Stroke)a	pat-09_CT_Plain_Brain_(Stroke)a	Zenodo	doi:10.5281/zenodo.1199641	https://doi.org/10.5281/zenodo.1199641	Ischaemia
pat-10	Computed Tomography imaging	Toshiba	512x512x201	millimeter	UO	UO:0000016	0.4x0.4x0.8	millimeter	UO	UO:0000016	pat-10_CT_Brain_Trauma	pat-10_CT_Brain_Trauma	Zenodo	doi:10.5281/zenodo.1199641	https://doi.org/10.5281/zenodo.1199641	None
pat-10	Computed Tomography imaging	Toshiba	512x512x33	millimeter	UO	UO:0000016	0.4x0.4x5.0	millimeter	UO	UO:0000016	pat-10_CT_Brain_Trauma_e1	pat-10_CT_Brain_Trauma_e1	Zenodo	doi:10.5281/zenodo.1199641	https://doi.org/10.5281/zenodo.1199641	None
pat-10	Computed Tomography imaging	Toshiba	512x512x201	millimeter	UO	UO:0000016	0.4x0.4x0.8	millimeter	UO	UO:0000016	pat-10_CT_Brain_Trauma_e1a	pat-10_CT_Brain_Trauma_e1a	Zenodo	doi:10.5281/zenodo.1199641	https://doi.org/10.5281/zenodo.1199641	None
pat-10	Computed Tomography imaging	Toshiba	512x512x2	millimeter	UO	UO:0000016	0.5x0.5x181.0	millimeter	UO	UO:0000016	pat-10_CT_Brain_Trauma_e1b	pat-10_CT_Brain_Trauma_e1b	Zenodo	doi:10.5281/zenodo.1199641	https://doi.org/10.5281/zenodo.1199641	None
pat-10	Computed Tomography imaging	Toshiba	512x512x33	millimeter	UO	UO:0000016	0.4x0.4x5.0	millimeter	UO	UO:0000016	pat-10_CT_Brain_Trauma_e1c	pat-10_CT_Brain_Trauma_e1c	Zenodo	doi:10.5281/zenodo.1199641	https://doi.org/10.5281/zenodo.1199641	None
pat-10	Computed Tomography imaging	Toshiba	512x512x201	millimeter	UO	UO:0000016	0.4x0.4x0.8	millimeter	UO	UO:0000016	pat-10_CT_Brain_Trauma_e1d	pat-10_CT_Brain_Trauma_e1d	Zenodo	doi:10.5281/zenodo.1199641	https://doi.org/10.5281/zenodo.1199641	None
pat-10	Computed Tomography imaging	Toshiba	512x512x2	millimeter	UO	UO:0000016	0.5x0.5x181.0	millimeter	UO	UO:0000016	pat-10_CT_Brain_Trauma_e1e	pat-10_CT_Brain_Trauma_e1e	Zenodo	doi:10.5281/zenodo.1199641	https://doi.org/10.5281/zenodo.1199641	None
pat-10	Computed Tomography imaging	Toshiba	512x512x201	millimeter	UO	UO:0000016	0.4x0.4x0.8	millimeter	UO	UO:0000016	pat-10_CT_Brain_Traumaa	pat-10_CT_Brain_Traumaa	Zenodo	doi:10.5281/zenodo.1199641	https://doi.org/10.5281/zenodo.1199641	None
pat-11	Computed Tomography imaging	Toshiba	512x512x27	millimeter	UO	UO:0000016	0.4x0.4x4.8	millimeter	UO	UO:0000016	pat-11_CT_NHNN_Head_Routine_Sequential	pat-11_CT_NHNN_Head_Routine_Sequential	Zenodo	doi:10.5281/zenodo.1199641	https://doi.org/10.5281/zenodo.1199641	Haemorrhage
pat-11	Computed Tomography imaging	Toshiba	512x610x27	millimeter	UO	UO:0000016	0.4x0.4x4.8	millimeter	UO	UO:0000016	pat-11_CT_NHNN_Head_Routine_Sequential_Tilt_1	pat-11_CT_NHNN_Head_Routine_Sequential_Tilt_1	Zenodo	doi:10.5281/zenodo.1199641	https://doi.org/10.5281/zenodo.1199641	Haemorrhage
pat-11	Computed Tomography imaging	Toshiba	512x512x1	millimeter	UO	UO:0000016	1.0x1.0x1.0	millimeter	UO	UO:0000016	pat-11_CT_NHNN_Head_Routine_Sequential_e1	pat-11_CT_NHNN_Head_Routine_Sequential_e1	Zenodo	doi:10.5281/zenodo.1199641	https://doi.org/10.5281/zenodo.1199641	Haemorrhage
pat-11	Computed Tomography imaging	Toshiba	512x512x1	millimeter	UO	UO:0000016	1.0x1.0x1.0	millimeter	UO	UO:0000016	pat-11_CT_NHNN_Head_Routine_Sequentiala	pat-11_CT_NHNN_Head_Routine_Sequentiala	Zenodo	doi:10.5281/zenodo.1199641	https://doi.org/10.5281/zenodo.1199641	Haemorrhage
pat-11	Computed Tomography imaging	Toshiba	512x512x108	millimeter	UO	UO:0000016	0.4x0.4x1.2	millimeter	UO	UO:0000016	pat-11_CT_NHNN_Head_Routine_Sequentialb	pat-11_CT_NHNN_Head_Routine_Sequentialb	Zenodo	doi:10.5281/zenodo.1199641	https://doi.org/10.5281/zenodo.1199641	Haemorrhage
pat-11	Computed Tomography imaging	Toshiba	512x613x108	millimeter	UO	UO:0000016	0.4x0.4x1.2	millimeter	UO	UO:0000016	pat-11_CT_NHNN_Head_Routine_Sequentialb_Tilt_1	pat-11_CT_NHNN_Head_Routine_Sequentialb_Tilt_1	Zenodo	doi:10.5281/zenodo.1199641	https://doi.org/10.5281/zenodo.1199641	Haemorrhage
pat-11	Computed Tomography imaging	Toshiba	512x512x219	millimeter	UO	UO:0000016	0.4x0.4x0.8	millimeter	UO	UO:0000016	pat-11_CT_Plain_Brain_Stroke	pat-11_CT_Plain_Brain_Stroke	Zenodo	doi:10.5281/zenodo.1199641	https://doi.org/10.5281/zenodo.1199641	Haemorrhage
pat-11	Computed Tomography imaging	Toshiba	512x512x36	millimeter	UO	UO:0000016	0.4x0.4x5.0	millimeter	UO	UO:0000016	pat-11_CT_Plain_Brain_Stroke_e1	pat-11_CT_Plain_Brain_Stroke_e1	Zenodo	doi:10.5281/zenodo.1199641	https://doi.org/10.5281/zenodo.1199641	Haemorrhage
pat-11	Computed Tomography imaging	Toshiba	512x512x2	millimeter	UO	UO:0000016	1.0x1.0x362.0	millimeter	UO	UO:0000016	pat-11_CT_Plain_Brain_Stroke_e1a	pat-11_CT_Plain_Brain_Stroke_e1a	Zenodo	doi:10.5281/zenodo.1199641	https://doi.org/10.5281/zenodo.1199641	Haemorrhage
pat-12	Computed Tomography imaging	Toshiba	512x512x207	millimeter	UO	UO:0000016	0.4x0.4x0.8	millimeter	UO	UO:0000016	pat-12_CT_Brain_Routine	pat-12_CT_Brain_Routine	Zenodo	doi:10.5281/zenodo.1199641	https://doi.org/10.5281/zenodo.1199641	Ischaemia
pat-12	Computed Tomography imaging	Toshiba	512x512x34	millimeter	UO	UO:0000016	0.4x0.4x5.0	millimeter	UO	UO:0000016	pat-12_CT_Brain_Routine_e1	pat-12_CT_Brain_Routine_e1	Zenodo	doi:10.5281/zenodo.1199641	https://doi.org/10.5281/zenodo.1199641	Ischaemia
pat-12	Computed Tomography imaging	Toshiba	512x512x2	millimeter	UO	UO:0000016	0.5x0.5x181.0	millimeter	UO	UO:0000016	pat-12_CT_Brain_Routinea	pat-12_CT_Brain_Routinea	Zenodo	doi:10.5281/zenodo.1199641	https://doi.org/10.5281/zenodo.1199641	Ischaemia
pat-12	Computed Tomography imaging	Toshiba	512x512x33	millimeter	UO	UO:0000016	0.4x0.4x5.0	millimeter	UO	UO:0000016	pat-12_CT_Plain_Brain_(Stroke)	pat-12_CT_Plain_Brain_(Stroke)	Zenodo	doi:10.5281/zenodo.1199641	https://doi.org/10.5281/zenodo.1199641	Ischaemia
pat-12	Computed Tomography imaging	Toshiba	512x512x534	millimeter	UO	UO:0000016	0.4x0.4x0.3	millimeter	UO	UO:0000016	pat-12_CT_Plain_Brain_(Stroke)_e1	pat-12_CT_Plain_Brain_(Stroke)_e1	Zenodo	doi:10.5281/zenodo.1199641	https://doi.org/10.5281/zenodo.1199641	Ischaemia
pat-12	Computed Tomography imaging	Toshiba	512x512x2	millimeter	UO	UO:0000016	1.0x1.0x362.0	millimeter	UO	UO:0000016	pat-12_CT_Plain_Brain_(Stroke)_e1a	pat-12_CT_Plain_Brain_(Stroke)_e1a	Zenodo	doi:10.5281/zenodo.1199641	https://doi.org/10.5281/zenodo.1199641	Ischaemia
pat-12	Computed Tomography imaging	Toshiba	512x512x534	millimeter	UO	UO:0000016	0.4x0.4x0.3	millimeter	UO	UO:0000016	pat-12_CT_Plain_Brain_(Stroke)_e1b	pat-12_CT_Plain_Brain_(Stroke)_e1b	Zenodo	doi:10.5281/zenodo.1199641	https://doi.org/10.5281/zenodo.1199641	Ischaemia
pat-12	Computed Tomography imaging	Toshiba	512x512x2	millimeter	UO	UO:0000016	1.0x1.0x362.0	millimeter	UO	UO:0000016	pat-12_CT_Plain_Brain_(Stroke)_e1c	pat-12_CT_Plain_Brain_(Stroke)_e1c	Zenodo	doi:10.5281/zenodo.1199641	https://doi.org/10.5281/zenodo.1199641	Ischaemia
pat-12	Computed Tomography imaging	Toshiba	512x512x33	millimeter	UO	UO:0000016	0.4x0.4x5.0	millimeter	UO	UO:0000016	pat-12_CT_Plain_Brain_(Stroke)a	pat-12_CT_Plain_Brain_(Stroke)a	Zenodo	doi:10.5281/zenodo.1199641	https://doi.org/10.5281/zenodo.1199641	Ischaemia
pat-12	Computed Tomography imaging	Toshiba	512x512x1181	millimeter	UO	UO:0000016	0.5x0.5x0.3	millimeter	UO	UO:0000016	pat-12_CT_Stroke_Angio_e1	pat-12_CT_Stroke_Angio_e1	Zenodo	doi:10.5281/zenodo.1199641	https://doi.org/10.5281/zenodo.1199641	Ischaemia
pat-12	Computed Tomography imaging	Toshiba	512x512x1181	millimeter	UO	UO:0000016	0.5x0.5x0.3	millimeter	UO	UO:0000016	pat-12_CT_Stroke_Angio_e1a	pat-12_CT_Stroke_Angio_e1a	Zenodo	doi:10.5281/zenodo.1199641	https://doi.org/10.5281/zenodo.1199641	Ischaemia
pat-12	Computed Tomography imaging	Toshiba	512x512x1181	millimeter	UO	UO:0000016	0.5x0.5x0.3	millimeter	UO	UO:0000016	pat-12_CT_Stroke_Angio_e1b	pat-12_CT_Stroke_Angio_e1b	Zenodo	doi:10.5281/zenodo.1199641	https://doi.org/10.5281/zenodo.1199641	Ischaemia
pat-12	Computed Tomography imaging	Toshiba	512x512x1181	millimeter	UO	UO:0000016	0.5x0.5x0.3	millimeter	UO	UO:0000016	pat-12_CT_Stroke_Angio_e1c	pat-12_CT_Stroke_Angio_e1c	Zenodo	doi:10.5281/zenodo.1199641	https://doi.org/10.5281/zenodo.1199641	Ischaemia
pat-12	Computed Tomography imaging	Toshiba	1024x1024x1	millimeter	UO	UO:0000016	1.0x1.0x1.0	millimeter	UO	UO:0000016	pat-12_CT__5	pat-12_CT__5	Zenodo	doi:10.5281/zenodo.1199641	https://doi.org/10.5281/zenodo.1199641	Ischaemia
pat-14	Computed Tomography imaging	Toshiba	1024x1024x1	millimeter	UO	UO:0000016	1.0x1.0x1.0	millimeter	UO	UO:0000016	pat-14_CT_	pat-14_CT_	Zenodo	doi:10.5281/zenodo.1199641	https://doi.org/10.5281/zenodo.1199641	Ischaemia
pat-14	Computed Tomography imaging	Toshiba	512x512x207	millimeter	UO	UO:0000016	0.4x0.4x0.8	millimeter	UO	UO:0000016	pat-14_CT_Brain_Routine	pat-14_CT_Brain_Routine	Zenodo	doi:10.5281/zenodo.1199641	https://doi.org/10.5281/zenodo.1199641	Ischaemia
pat-14	Computed Tomography imaging	Toshiba	512x599x207	millimeter	UO	UO:0000016	0.4x0.4x0.8	millimeter	UO	UO:0000016	pat-14_CT_Brain_Routine_Tilt_1	pat-14_CT_Brain_Routine_Tilt_1	Zenodo	doi:10.5281/zenodo.1199641	https://doi.org/10.5281/zenodo.1199641	Ischaemia
pat-14	Computed Tomography imaging	Toshiba	512x512x34	millimeter	UO	UO:0000016	0.4x0.4x4.9	millimeter	UO	UO:0000016	pat-14_CT_Brain_Routine_e1	pat-14_CT_Brain_Routine_e1	Zenodo	doi:10.5281/zenodo.1199641	https://doi.org/10.5281/zenodo.1199641	Ischaemia
pat-14	Computed Tomography imaging	Toshiba	512x599x34	millimeter	UO	UO:0000016	0.4x0.4x4.9	millimeter	UO	UO:0000016	pat-14_CT_Brain_Routine_e1_Tilt_1	pat-14_CT_Brain_Routine_e1_Tilt_1	Zenodo	doi:10.5281/zenodo.1199641	https://doi.org/10.5281/zenodo.1199641	Ischaemia
pat-14	Computed Tomography imaging	Toshiba	512x512x2	millimeter	UO	UO:0000016	0.5x0.5x181.0	millimeter	UO	UO:0000016	pat-14_CT_Brain_Routinea	pat-14_CT_Brain_Routinea	Zenodo	doi:10.5281/zenodo.1199641	https://doi.org/10.5281/zenodo.1199641	Ischaemia
pat-14	Computed Tomography imaging	Toshiba	512x512x2	millimeter	UO	UO:0000016	1.0x1.0x362.0	millimeter	UO	UO:0000016	pat-14_CT_Plain_Brain_Stroke	pat-14_CT_Plain_Brain_Stroke	Zenodo	doi:10.5281/zenodo.1199641	https://doi.org/10.5281/zenodo.1199641	Ischaemia
pat-14	Computed Tomography imaging	Toshiba	512x512x37	millimeter	UO	UO:0000016	0.4x0.4x5.0	millimeter	UO	UO:0000016	pat-14_CT_Plain_Brain_Stroke_e1	pat-14_CT_Plain_Brain_Stroke_e1	Zenodo	doi:10.5281/zenodo.1199641	https://doi.org/10.5281/zenodo.1199641	Ischaemia
pat-14	Computed Tomography imaging	Toshiba	512x512x226	millimeter	UO	UO:0000016	0.4x0.4x0.8	millimeter	UO	UO:0000016	pat-14_CT_Plain_Brain_Stroke_e1a	pat-14_CT_Plain_Brain_Stroke_e1a	Zenodo	doi:10.5281/zenodo.1199641	https://doi.org/10.5281/zenodo.1199641	Ischaemia
pat-14	Computed Tomography imaging	Toshiba	512x512x37	millimeter	UO	UO:0000016	0.4x0.4x5.0	millimeter	UO	UO:0000016	pat-14_CT_Plain_Brain_Stroke_e1b	pat-14_CT_Plain_Brain_Stroke_e1b	Zenodo	doi:10.5281/zenodo.1199641	https://doi.org/10.5281/zenodo.1199641	Ischaemia
pat-14	Computed Tomography imaging	Toshiba	512x512x226	millimeter	UO	UO:0000016	0.4x0.4x0.8	millimeter	UO	UO:0000016	pat-14_CT_Plain_Brain_Stroke_e1c	pat-14_CT_Plain_Brain_Stroke_e1c	Zenodo	doi:10.5281/zenodo.1199641	https://doi.org/10.5281/zenodo.1199641	Ischaemia
pat-14	Computed Tomography imaging	Toshiba	512x512x2	millimeter	UO	UO:0000016	1.0x1.0x362.0	millimeter	UO	UO:0000016	pat-14_CT_Plain_Brain_Strokea	pat-14_CT_Plain_Brain_Strokea	Zenodo	doi:10.5281/zenodo.1199641	https://doi.org/10.5281/zenodo.1199641	Ischaemia
pat-14	Computed Tomography imaging	Toshiba	512x512x1281	millimeter	UO	UO:0000016	0.5x0.5x0.3	millimeter	UO	UO:0000016	pat-14_CT_Stroke_Angio	pat-14_CT_Stroke_Angio	Zenodo	doi:10.5281/zenodo.1199641	https://doi.org/10.5281/zenodo.1199641	Ischaemia
pat-14	Computed Tomography imaging	Toshiba	512x512x129	millimeter	UO	UO:0000016	0.5x0.5x3.0	millimeter	UO	UO:0000016	pat-14_CT_Stroke_Angio_e1	pat-14_CT_Stroke_Angio_e1	Zenodo	doi:10.5281/zenodo.1199641	https://doi.org/10.5281/zenodo.1199641	Ischaemia
pat-14	Computed Tomography imaging	Toshiba	512x512x129	millimeter	UO	UO:0000016	0.5x0.5x3.0	millimeter	UO	UO:0000016	pat-14_CT_Stroke_Angio_e1a	pat-14_CT_Stroke_Angio_e1a	Zenodo	doi:10.5281/zenodo.1199641	https://doi.org/10.5281/zenodo.1199641	Ischaemia
pat-14	Computed Tomography imaging	Toshiba	512x512x1281	millimeter	UO	UO:0000016	0.5x0.5x0.3	millimeter	UO	UO:0000016	pat-14_CT_Stroke_Angioa	pat-14_CT_Stroke_Angioa	Zenodo	doi:10.5281/zenodo.1199641	https://doi.org/10.5281/zenodo.1199641	Ischaemia
pat-14	Computed Tomography imaging	Toshiba	512x512x1281	millimeter	UO	UO:0000016	0.5x0.5x0.3	millimeter	UO	UO:0000016	pat-14_CT_Stroke_Angiob	pat-14_CT_Stroke_Angiob	Zenodo	doi:10.5281/zenodo.1199641	https://doi.org/10.5281/zenodo.1199641	Ischaemia
pat-14	Computed Tomography imaging	Toshiba	512x512x1281	millimeter	UO	UO:0000016	0.5x0.5x0.3	millimeter	UO	UO:0000016	pat-14_CT_Stroke_Angioc	pat-14_CT_Stroke_Angioc	Zenodo	doi:10.5281/zenodo.1199641	https://doi.org/10.5281/zenodo.1199641	Ischaemia
pat-15	Computed Tomography imaging	Toshiba	512x512x36	millimeter	UO	UO:0000016	0.4x0.4x5.0	millimeter	UO	UO:0000016	pat-15_CT_Plain_Brain_(Stroke)	pat-15_CT_Plain_Brain_(Stroke)	Zenodo	doi:10.5281/zenodo.1199641	https://doi.org/10.5281/zenodo.1199641	Ischaemia
pat-15	Computed Tomography imaging	Toshiba	512x512x584	millimeter	UO	UO:0000016	0.4x0.4x0.3	millimeter	UO	UO:0000016	pat-15_CT_Plain_Brain_(Stroke)_e1	pat-15_CT_Plain_Brain_(Stroke)_e1	Zenodo	doi:10.5281/zenodo.1199641	https://doi.org/10.5281/zenodo.1199641	Ischaemia
pat-15	Computed Tomography imaging	Toshiba	512x512x2	millimeter	UO	UO:0000016	1.0x1.0x362.0	millimeter	UO	UO:0000016	pat-15_CT_Plain_Brain_(Stroke)_e1a	pat-15_CT_Plain_Brain_(Stroke)_e1a	Zenodo	doi:10.5281/zenodo.1199641	https://doi.org/10.5281/zenodo.1199641	Ischaemia
pat-15	Computed Tomography imaging	Toshiba	512x512x584	millimeter	UO	UO:0000016	0.4x0.4x0.3	millimeter	UO	UO:0000016	pat-15_CT_Plain_Brain_(Stroke)_e1b	pat-15_CT_Plain_Brain_(Stroke)_e1b	Zenodo	doi:10.5281/zenodo.1199641	https://doi.org/10.5281/zenodo.1199641	Ischaemia
pat-15	Computed Tomography imaging	Toshiba	512x512x2	millimeter	UO	UO:0000016	1.0x1.0x362.0	millimeter	UO	UO:0000016	pat-15_CT_Plain_Brain_(Stroke)_e1c	pat-15_CT_Plain_Brain_(Stroke)_e1c	Zenodo	doi:10.5281/zenodo.1199641	https://doi.org/10.5281/zenodo.1199641	Ischaemia
pat-15	Computed Tomography imaging	Toshiba	512x512x584	millimeter	UO	UO:0000016	0.4x0.4x0.3	millimeter	UO	UO:0000016	pat-15_CT_Plain_Brain_(Stroke)_e1d	pat-15_CT_Plain_Brain_(Stroke)_e1d	Zenodo	doi:10.5281/zenodo.1199641	https://doi.org/10.5281/zenodo.1199641	Ischaemia
pat-15	Computed Tomography imaging	Toshiba	512x512x2	millimeter	UO	UO:0000016	1.0x1.0x362.0	millimeter	UO	UO:0000016	pat-15_CT_Plain_Brain_(Stroke)_e1e	pat-15_CT_Plain_Brain_(Stroke)_e1e	Zenodo	doi:10.5281/zenodo.1199641	https://doi.org/10.5281/zenodo.1199641	Ischaemia
pat-15	Computed Tomography imaging	Toshiba	512x512x36	millimeter	UO	UO:0000016	0.4x0.4x5.0	millimeter	UO	UO:0000016	pat-15_CT_Plain_Brain_(Stroke)a	pat-15_CT_Plain_Brain_(Stroke)a	Zenodo	doi:10.5281/zenodo.1199641	https://doi.org/10.5281/zenodo.1199641	Ischaemia
pat-15	Computed Tomography imaging	Toshiba	512x512x36	millimeter	UO	UO:0000016	0.4x0.4x5.0	millimeter	UO	UO:0000016	pat-15_CT_Plain_Brain_(Stroke)b	pat-15_CT_Plain_Brain_(Stroke)b	Zenodo	doi:10.5281/zenodo.1199641	https://doi.org/10.5281/zenodo.1199641	Ischaemia
pat-15	Computed Tomography imaging	Toshiba	512x512x1181	millimeter	UO	UO:0000016	0.5x0.5x0.3	millimeter	UO	UO:0000016	pat-15_CT_Stroke_Angio_e1	pat-15_CT_Stroke_Angio_e1	Zenodo	doi:10.5281/zenodo.1199641	https://doi.org/10.5281/zenodo.1199641	Ischaemia
pat-15	Computed Tomography imaging	Toshiba	512x512x1181	millimeter	UO	UO:0000016	0.5x0.5x0.3	millimeter	UO	UO:0000016	pat-15_CT_Stroke_Angio_e1a	pat-15_CT_Stroke_Angio_e1a	Zenodo	doi:10.5281/zenodo.1199641	https://doi.org/10.5281/zenodo.1199641	Ischaemia
pat-15	Computed Tomography imaging	Toshiba	512x512x1181	millimeter	UO	UO:0000016	0.5x0.5x0.3	millimeter	UO	UO:0000016	pat-15_CT_Stroke_Angio_e1b	pat-15_CT_Stroke_Angio_e1b	Zenodo	doi:10.5281/zenodo.1199641	https://doi.org/10.5281/zenodo.1199641	Ischaemia
pat-15	Computed Tomography imaging	Toshiba	512x512x1181	millimeter	UO	UO:0000016	0.5x0.5x0.3	millimeter	UO	UO:0000016	pat-15_CT_Stroke_Angio_e1c	pat-15_CT_Stroke_Angio_e1c	Zenodo	doi:10.5281/zenodo.1199641	https://doi.org/10.5281/zenodo.1199641	Ischaemia
pat-15	Computed Tomography imaging	Toshiba	512x512x1181	millimeter	UO	UO:0000016	0.5x0.5x0.3	millimeter	UO	UO:0000016	pat-15_CT_Stroke_Angio_e1d	pat-15_CT_Stroke_Angio_e1d	Zenodo	doi:10.5281/zenodo.1199641	https://doi.org/10.5281/zenodo.1199641	Ischaemia
pat-15	Computed Tomography imaging	Toshiba	512x512x1181	millimeter	UO	UO:0000016	0.5x0.5x0.3	millimeter	UO	UO:0000016	pat-15_CT_Stroke_Angio_e1e	pat-15_CT_Stroke_Angio_e1e	Zenodo	doi:10.5281/zenodo.1199641	https://doi.org/10.5281/zenodo.1199641	Ischaemia
pat-16	Computed Tomography imaging	Toshiba	512x512x207	millimeter	UO	UO:0000016	0.4x0.4x0.8	millimeter	UO	UO:0000016	pat-16_CT_Plain_Brain_Stroke_e1	pat-16_CT_Plain_Brain_Stroke_e1	Zenodo	doi:10.5281/zenodo.1199641	https://doi.org/10.5281/zenodo.1199641	Ischaemia
pat-16	Computed Tomography imaging	Toshiba	512x512x34	millimeter	UO	UO:0000016	0.4x0.4x5.0	millimeter	UO	UO:0000016	pat-16_CT_Plain_Brain_Stroke_e1a	pat-16_CT_Plain_Brain_Stroke_e1a	Zenodo	doi:10.5281/zenodo.1199641	https://doi.org/10.5281/zenodo.1199641	Ischaemia
pat-16	Computed Tomography imaging	Toshiba	512x512x2	millimeter	UO	UO:0000016	1.0x1.0x362.1	millimeter	UO	UO:0000016	pat-16_CT_Plain_Brain_Stroke_e1b	pat-16_CT_Plain_Brain_Stroke_e1b	Zenodo	doi:10.5281/zenodo.1199641	https://doi.org/10.5281/zenodo.1199641	Ischaemia
pat-16	Computed Tomography imaging	Toshiba	512x512x1011	millimeter	UO	UO:0000016	0.5x0.5x0.3	millimeter	UO	UO:0000016	pat-16_CT_Stroke_Angio	pat-16_CT_Stroke_Angio	Zenodo	doi:10.5281/zenodo.1199641	https://doi.org/10.5281/zenodo.1199641	Ischaemia
pat-16	Computed Tomography imaging	Toshiba	512x512x1011	millimeter	UO	UO:0000016	0.5x0.5x0.3	millimeter	UO	UO:0000016	pat-16_CT_Stroke_Angio_e1	pat-16_CT_Stroke_Angio_e1	Zenodo	doi:10.5281/zenodo.1199641	https://doi.org/10.5281/zenodo.1199641	Ischaemia
pat-16	Computed Tomography imaging	Toshiba	512x512x102	millimeter	UO	UO:0000016	0.5x0.5x3.0	millimeter	UO	UO:0000016	pat-16_CT_Stroke_Angio_e1a	pat-16_CT_Stroke_Angio_e1a	Zenodo	doi:10.5281/zenodo.1199641	https://doi.org/10.5281/zenodo.1199641	Ischaemia
pat-17	Computed Tomography imaging	Toshiba	512x512x30	millimeter	UO	UO:0000016	0.4x0.4x4.8	millimeter	UO	UO:0000016	pat-17_CT_Plain_Brain_(Stroke)	pat-17_CT_Plain_Brain_(Stroke)	Zenodo	doi:10.5281/zenodo.1199641	https://doi.org/10.5281/zenodo.1199641	Haemorrhage
pat-17	Computed Tomography imaging	Toshiba	512x600x30	millimeter	UO	UO:0000016	0.4x0.4x4.8	millimeter	UO	UO:0000016	pat-17_CT_Plain_Brain_(Stroke)_Tilt_1	pat-17_CT_Plain_Brain_(Stroke)_Tilt_1	Zenodo	doi:10.5281/zenodo.1199641	https://doi.org/10.5281/zenodo.1199641	Haemorrhage
pat-17	Computed Tomography imaging	Toshiba	512x512x484	millimeter	UO	UO:0000016	0.4x0.4x0.3	millimeter	UO	UO:0000016	pat-17_CT_Plain_Brain_(Stroke)_e1	pat-17_CT_Plain_Brain_(Stroke)_e1	Zenodo	doi:10.5281/zenodo.1199641	https://doi.org/10.5281/zenodo.1199641	Haemorrhage
pat-17	Computed Tomography imaging	Toshiba	512x600x484	millimeter	UO	UO:0000016	0.4x0.4x0.3	millimeter	UO	UO:0000016	pat-17_CT_Plain_Brain_(Stroke)_e1_Tilt_1	pat-17_CT_Plain_Brain_(Stroke)_e1_Tilt_1	Zenodo	doi:10.5281/zenodo.1199641	https://doi.org/10.5281/zenodo.1199641	Haemorrhage
pat-17	Computed Tomography imaging	Toshiba	512x512x2	millimeter	UO	UO:0000016	1.0x1.0x362.0	millimeter	UO	UO:0000016	pat-17_CT_Plain_Brain_(Stroke)_e1a	pat-17_CT_Plain_Brain_(Stroke)_e1a	Zenodo	doi:10.5281/zenodo.1199641	https://doi.org/10.5281/zenodo.1199641	Haemorrhage
pat-17	Computed Tomography imaging	Toshiba	512x512x1121	millimeter	UO	UO:0000016	0.5x0.5x0.3	millimeter	UO	UO:0000016	pat-17_CT_Stroke_Angio_e1	pat-17_CT_Stroke_Angio_e1	Zenodo	doi:10.5281/zenodo.1199641	https://doi.org/10.5281/zenodo.1199641	Haemorrhage
pat-17	Computed Tomography imaging	Toshiba	512x512x1121	millimeter	UO	UO:0000016	0.5x0.5x0.3	millimeter	UO	UO:0000016	pat-17_CT_Stroke_Angio_e1a	pat-17_CT_Stroke_Angio_e1a	Zenodo	doi:10.5281/zenodo.1199641	https://doi.org/10.5281/zenodo.1199641	Haemorrhage
pat-18	Computed Tomography imaging	Toshiba	512x512x2	millimeter	UO	UO:0000016	1.0x1.0x362.0	millimeter	UO	UO:0000016	pat-18_CT_Plain_Brain_Stroke	pat-18_CT_Plain_Brain_Stroke	Zenodo	doi:10.5281/zenodo.1199641	https://doi.org/10.5281/zenodo.1199641	Ischaemia
pat-18	Computed Tomography imaging	Toshiba	512x512x194	millimeter	UO	UO:0000016	0.4x0.4x0.8	millimeter	UO	UO:0000016	pat-18_CT_Plain_Brain_Stroke_e1	pat-18_CT_Plain_Brain_Stroke_e1	Zenodo	doi:10.5281/zenodo.1199641	https://doi.org/10.5281/zenodo.1199641	Ischaemia
pat-18	Computed Tomography imaging	Toshiba	512x512x32	millimeter	UO	UO:0000016	0.4x0.4x5.0	millimeter	UO	UO:0000016	pat-18_CT_Plain_Brain_Stroke_e1a	pat-18_CT_Plain_Brain_Stroke_e1a	Zenodo	doi:10.5281/zenodo.1199641	https://doi.org/10.5281/zenodo.1199641	Ischaemia
pat-18	Computed Tomography imaging	Toshiba	512x512x194	millimeter	UO	UO:0000016	0.4x0.4x0.8	millimeter	UO	UO:0000016	pat-18_CT_Plain_Brain_Stroke_e1b	pat-18_CT_Plain_Brain_Stroke_e1b	Zenodo	doi:10.5281/zenodo.1199641	https://doi.org/10.5281/zenodo.1199641	Ischaemia
pat-18	Computed Tomography imaging	Toshiba	512x512x32	millimeter	UO	UO:0000016	0.4x0.4x5.0	millimeter	UO	UO:0000016	pat-18_CT_Plain_Brain_Stroke_e1c	pat-18_CT_Plain_Brain_Stroke_e1c	Zenodo	doi:10.5281/zenodo.1199641	https://doi.org/10.5281/zenodo.1199641	Ischaemia
pat-18	Computed Tomography imaging	Toshiba	512x512x2	millimeter	UO	UO:0000016	1.0x1.0x362.0	millimeter	UO	UO:0000016	pat-18_CT_Plain_Brain_Strokea	pat-18_CT_Plain_Brain_Strokea	Zenodo	doi:10.5281/zenodo.1199641	https://doi.org/10.5281/zenodo.1199641	Ischaemia
pat-18	Computed Tomography imaging	Toshiba	512x512x1171	millimeter	UO	UO:0000016	0.5x0.5x0.3	millimeter	UO	UO:0000016	pat-18_CT_Stroke_Angio	pat-18_CT_Stroke_Angio	Zenodo	doi:10.5281/zenodo.1199641	https://doi.org/10.5281/zenodo.1199641	Ischaemia
pat-18	Computed Tomography imaging	Toshiba	512x512x1171	millimeter	UO	UO:0000016	0.5x0.5x0.3	millimeter	UO	UO:0000016	pat-18_CT_Stroke_Angio_e1	pat-18_CT_Stroke_Angio_e1	Zenodo	doi:10.5281/zenodo.1199641	https://doi.org/10.5281/zenodo.1199641	Ischaemia
pat-18	Computed Tomography imaging	Toshiba	512x512x1171	millimeter	UO	UO:0000016	0.5x0.5x0.3	millimeter	UO	UO:0000016	pat-18_CT_Stroke_Angio_e1a	pat-18_CT_Stroke_Angio_e1a	Zenodo	doi:10.5281/zenodo.1199641	https://doi.org/10.5281/zenodo.1199641	Ischaemia
pat-18	Computed Tomography imaging	Toshiba	512x512x118	millimeter	UO	UO:0000016	0.5x0.5x3.0	millimeter	UO	UO:0000016	pat-18_CT_Stroke_Angioa	pat-18_CT_Stroke_Angioa	Zenodo	doi:10.5281/zenodo.1199641	https://doi.org/10.5281/zenodo.1199641	Ischaemia
pat-18	Computed Tomography imaging	Toshiba	512x512x1171	millimeter	UO	UO:0000016	0.5x0.5x0.3	millimeter	UO	UO:0000016	pat-18_CT_Stroke_Angiob	pat-18_CT_Stroke_Angiob	Zenodo	doi:10.5281/zenodo.1199641	https://doi.org/10.5281/zenodo.1199641	Ischaemia
pat-18	Computed Tomography imaging	Toshiba	512x512x118	millimeter	UO	UO:0000016	0.5x0.5x3.0	millimeter	UO	UO:0000016	pat-18_CT_Stroke_Angioc	pat-18_CT_Stroke_Angioc	Zenodo	doi:10.5281/zenodo.1199641	https://doi.org/10.5281/zenodo.1199641	Ischaemia
pat-19	Computed Tomography imaging	Toshiba	512x512x219	millimeter	UO	UO:0000016	0.4x0.4x0.7	millimeter	UO	UO:0000016	pat-19_CT_Plain_Brain_Stroke	pat-19_CT_Plain_Brain_Stroke	Zenodo	doi:10.5281/zenodo.1199641	https://doi.org/10.5281/zenodo.1199641	Ischaemia
pat-19	Computed Tomography imaging	Toshiba	512x674x219	millimeter	UO	UO:0000016	0.4x0.4x0.7	millimeter	UO	UO:0000016	pat-19_CT_Plain_Brain_Stroke_Tilt_1	pat-19_CT_Plain_Brain_Stroke_Tilt_1	Zenodo	doi:10.5281/zenodo.1199641	https://doi.org/10.5281/zenodo.1199641	Ischaemia
pat-19	Computed Tomography imaging	Toshiba	512x512x36	millimeter	UO	UO:0000016	0.4x0.4x4.6	millimeter	UO	UO:0000016	pat-19_CT_Plain_Brain_Stroke_e1	pat-19_CT_Plain_Brain_Stroke_e1	Zenodo	doi:10.5281/zenodo.1199641	https://doi.org/10.5281/zenodo.1199641	Ischaemia
pat-19	Computed Tomography imaging	Toshiba	512x675x36	millimeter	UO	UO:0000016	0.4x0.4x4.6	millimeter	UO	UO:0000016	pat-19_CT_Plain_Brain_Stroke_e1_Tilt_1	pat-19_CT_Plain_Brain_Stroke_e1_Tilt_1	Zenodo	doi:10.5281/zenodo.1199641	https://doi.org/10.5281/zenodo.1199641	Ischaemia
pat-19	Computed Tomography imaging	Toshiba	512x512x2	millimeter	UO	UO:0000016	0.5x0.5x181.0	millimeter	UO	UO:0000016	pat-19_CT_Plain_Brain_Stroke_e1a	pat-19_CT_Plain_Brain_Stroke_e1a	Zenodo	doi:10.5281/zenodo.1199641	https://doi.org/10.5281/zenodo.1199641	Ischaemia
pat-19	Computed Tomography imaging	Toshiba	512x512x36	millimeter	UO	UO:0000016	0.4x0.4x4.6	millimeter	UO	UO:0000016	pat-19_CT_Plain_Brain_Stroke_e1b	pat-19_CT_Plain_Brain_Stroke_e1b	Zenodo	doi:10.5281/zenodo.1199641	https://doi.org/10.5281/zenodo.1199641	Ischaemia
pat-19	Computed Tomography imaging	Toshiba	512x675x36	millimeter	UO	UO:0000016	0.4x0.4x4.6	millimeter	UO	UO:0000016	pat-19_CT_Plain_Brain_Stroke_e1b_Tilt_1	pat-19_CT_Plain_Brain_Stroke_e1b_Tilt_1	Zenodo	doi:10.5281/zenodo.1199641	https://doi.org/10.5281/zenodo.1199641	Ischaemia
pat-19	Computed Tomography imaging	Toshiba	512x512x2	millimeter	UO	UO:0000016	0.5x0.5x181.0	millimeter	UO	UO:0000016	pat-19_CT_Plain_Brain_Stroke_e1c	pat-19_CT_Plain_Brain_Stroke_e1c	Zenodo	doi:10.5281/zenodo.1199641	https://doi.org/10.5281/zenodo.1199641	Ischaemia
pat-19	Computed Tomography imaging	Toshiba	512x512x219	millimeter	UO	UO:0000016	0.4x0.4x0.8	millimeter	UO	UO:0000016	pat-19_CT_Plain_Brain_Stroke_e1d	pat-19_CT_Plain_Brain_Stroke_e1d	Zenodo	doi:10.5281/zenodo.1199641	https://doi.org/10.5281/zenodo.1199641	Ischaemia
pat-19	Computed Tomography imaging	Toshiba	512x512x36	millimeter	UO	UO:0000016	0.4x0.4x5.0	millimeter	UO	UO:0000016	pat-19_CT_Plain_Brain_Stroke_e1e	pat-19_CT_Plain_Brain_Stroke_e1e	Zenodo	doi:10.5281/zenodo.1199641	https://doi.org/10.5281/zenodo.1199641	Ischaemia
pat-19	Computed Tomography imaging	Toshiba	512x512x219	millimeter	UO	UO:0000016	0.4x0.4x0.7	millimeter	UO	UO:0000016	pat-19_CT_Plain_Brain_Strokea	pat-19_CT_Plain_Brain_Strokea	Zenodo	doi:10.5281/zenodo.1199641	https://doi.org/10.5281/zenodo.1199641	Ischaemia
pat-19	Computed Tomography imaging	Toshiba	512x674x219	millimeter	UO	UO:0000016	0.4x0.4x0.7	millimeter	UO	UO:0000016	pat-19_CT_Plain_Brain_Strokea_Tilt_1	pat-19_CT_Plain_Brain_Strokea_Tilt_1	Zenodo	doi:10.5281/zenodo.1199641	https://doi.org/10.5281/zenodo.1199641	Ischaemia
pat-19	Computed Tomography imaging	Toshiba	512x512x2	millimeter	UO	UO:0000016	1.0x1.0x362.0	millimeter	UO	UO:0000016	pat-19_CT_Plain_Brain_Strokeb	pat-19_CT_Plain_Brain_Strokeb	Zenodo	doi:10.5281/zenodo.1199641	https://doi.org/10.5281/zenodo.1199641	Ischaemia
pat-19	Computed Tomography imaging	Toshiba	512x512x1171	millimeter	UO	UO:0000016	0.5x0.5x0.3	millimeter	UO	UO:0000016	pat-19_CT_Stroke_Angio	pat-19_CT_Stroke_Angio	Zenodo	doi:10.5281/zenodo.1199641	https://doi.org/10.5281/zenodo.1199641	Ischaemia
pat-19	Computed Tomography imaging	Toshiba	512x512x1171	millimeter	UO	UO:0000016	0.5x0.5x0.3	millimeter	UO	UO:0000016	pat-19_CT_Stroke_Angio_e1	pat-19_CT_Stroke_Angio_e1	Zenodo	doi:10.5281/zenodo.1199641	https://doi.org/10.5281/zenodo.1199641	Ischaemia
pat-19	Computed Tomography imaging	Toshiba	512x512x118	millimeter	UO	UO:0000016	0.5x0.5x3.0	millimeter	UO	UO:0000016	pat-19_CT_Stroke_Angioa	pat-19_CT_Stroke_Angioa	Zenodo	doi:10.5281/zenodo.1199641	https://doi.org/10.5281/zenodo.1199641	Ischaemia
pat-20	Computed Tomography imaging	Toshiba	512x512x201	millimeter	UO	UO:0000016	0.5x0.5x0.8	millimeter	UO	UO:0000016	pat-20_CT_Plain_Brain_Stroke	pat-20_CT_Plain_Brain_Stroke	Zenodo	doi:10.5281/zenodo.1199641	https://doi.org/10.5281/zenodo.1199641	Haemorrhage
pat-20	Computed Tomography imaging	Toshiba	512x512x33	millimeter	UO	UO:0000016	0.5x0.5x5.0	millimeter	UO	UO:0000016	pat-20_CT_Plain_Brain_Stroke_e1	pat-20_CT_Plain_Brain_Stroke_e1	Zenodo	doi:10.5281/zenodo.1199641	https://doi.org/10.5281/zenodo.1199641	Haemorrhage
pat-20	Computed Tomography imaging	Toshiba	512x512x33	millimeter	UO	UO:0000016	0.5x0.5x5.0	millimeter	UO	UO:0000016	pat-20_CT_Plain_Brain_Stroke_e1a	pat-20_CT_Plain_Brain_Stroke_e1a	Zenodo	doi:10.5281/zenodo.1199641	https://doi.org/10.5281/zenodo.1199641	Haemorrhage
pat-20	Computed Tomography imaging	Toshiba	512x512x2	millimeter	UO	UO:0000016	1.0x1.0x362.0	millimeter	UO	UO:0000016	pat-20_CT_Plain_Brain_Strokea	pat-20_CT_Plain_Brain_Strokea	Zenodo	doi:10.5281/zenodo.1199641	https://doi.org/10.5281/zenodo.1199641	Haemorrhage
pat-20	Computed Tomography imaging	Toshiba	512x512x201	millimeter	UO	UO:0000016	0.5x0.5x0.8	millimeter	UO	UO:0000016	pat-20_CT_Plain_Brain_Strokeb	pat-20_CT_Plain_Brain_Strokeb	Zenodo	doi:10.5281/zenodo.1199641	https://doi.org/10.5281/zenodo.1199641	Haemorrhage
pat-20	Computed Tomography imaging	Toshiba	512x512x2	millimeter	UO	UO:0000016	1.0x1.0x362.0	millimeter	UO	UO:0000016	pat-20_CT_Plain_Brain_Strokec	pat-20_CT_Plain_Brain_Strokec	Zenodo	doi:10.5281/zenodo.1199641	https://doi.org/10.5281/zenodo.1199641	Haemorrhage
pat-20	Computed Tomography imaging	Toshiba	512x512x421	millimeter	UO	UO:0000016	0.5x0.5x0.8	millimeter	UO	UO:0000016	pat-20_CT_Stroke_Angio	pat-20_CT_Stroke_Angio	Zenodo	doi:10.5281/zenodo.1199641	https://doi.org/10.5281/zenodo.1199641	Haemorrhage
pat-20	Computed Tomography imaging	Toshiba	512x512x113	millimeter	UO	UO:0000016	0.5x0.5x3.0	millimeter	UO	UO:0000016	pat-20_CT_Stroke_Angio_e1	pat-20_CT_Stroke_Angio_e1	Zenodo	doi:10.5281/zenodo.1199641	https://doi.org/10.5281/zenodo.1199641	Haemorrhage
pat-20	Computed Tomography imaging	Toshiba	512x512x421	millimeter	UO	UO:0000016	0.5x0.5x0.8	millimeter	UO	UO:0000016	pat-20_CT_Stroke_Angio_e1a	pat-20_CT_Stroke_Angio_e1a	Zenodo	doi:10.5281/zenodo.1199641	https://doi.org/10.5281/zenodo.1199641	Haemorrhage
pat-20	Computed Tomography imaging	Toshiba	512x512x113	millimeter	UO	UO:0000016	0.5x0.5x3.0	millimeter	UO	UO:0000016	pat-20_CT_Stroke_Angio_e1b	pat-20_CT_Stroke_Angio_e1b	Zenodo	doi:10.5281/zenodo.1199641	https://doi.org/10.5281/zenodo.1199641	Haemorrhage
pat-20	Computed Tomography imaging	Toshiba	512x512x421	millimeter	UO	UO:0000016	0.5x0.5x0.8	millimeter	UO	UO:0000016	pat-20_CT_Stroke_Angio_e1c	pat-20_CT_Stroke_Angio_e1c	Zenodo	doi:10.5281/zenodo.1199641	https://doi.org/10.5281/zenodo.1199641	Haemorrhage
pat-20	Computed Tomography imaging	Toshiba	512x512x421	millimeter	UO	UO:0000016	0.5x0.5x0.8	millimeter	UO	UO:0000016	pat-20_CT_Stroke_Angioa	pat-20_CT_Stroke_Angioa	Zenodo	doi:10.5281/zenodo.1199641	https://doi.org/10.5281/zenodo.1199641	Haemorrhage
pat-21	Computed Tomography imaging	Toshiba	512x512x188	millimeter	UO	UO:0000016	0.4x0.4x0.8	millimeter	UO	UO:0000016	pat-21_CT_Brain_Trauma	pat-21_CT_Brain_Trauma	Zenodo	doi:10.5281/zenodo.1199641	https://doi.org/10.5281/zenodo.1199641	Ischaemia
pat-21	Computed Tomography imaging	Toshiba	512x512x31	millimeter	UO	UO:0000016	0.4x0.4x5.0	millimeter	UO	UO:0000016	pat-21_CT_Brain_Trauma_e1	pat-21_CT_Brain_Trauma_e1	Zenodo	doi:10.5281/zenodo.1199641	https://doi.org/10.5281/zenodo.1199641	Ischaemia
pat-21	Computed Tomography imaging	Toshiba	512x512x2	millimeter	UO	UO:0000016	0.5x0.5x181.0	millimeter	UO	UO:0000016	pat-21_CT_Brain_Traumaa	pat-21_CT_Brain_Traumaa	Zenodo	doi:10.5281/zenodo.1199641	https://doi.org/10.5281/zenodo.1199641	Ischaemia
pat-21	Computed Tomography imaging	Toshiba	512x512x188	millimeter	UO	UO:0000016	0.4x0.4x0.8	millimeter	UO	UO:0000016	pat-21_CT_Brain_Traumab	pat-21_CT_Brain_Traumab	Zenodo	doi:10.5281/zenodo.1199641	https://doi.org/10.5281/zenodo.1199641	Ischaemia
pat-21	Computed Tomography imaging	Toshiba	512x512x1071	millimeter	UO	UO:0000016	0.5x0.5x0.3	millimeter	UO	UO:0000016	pat-21_CT_Stroke_Angio	pat-21_CT_Stroke_Angio	Zenodo	doi:10.5281/zenodo.1199641	https://doi.org/10.5281/zenodo.1199641	Ischaemia
pat-21	Computed Tomography imaging	Toshiba	512x512x108	millimeter	UO	UO:0000016	0.5x0.5x3.0	millimeter	UO	UO:0000016	pat-21_CT_Stroke_Angio_e1	pat-21_CT_Stroke_Angio_e1	Zenodo	doi:10.5281/zenodo.1199641	https://doi.org/10.5281/zenodo.1199641	Ischaemia
pat-21	Computed Tomography imaging	Toshiba	512x512x2	millimeter	UO	UO:0000016	1.0x1.0x362.0	millimeter	UO	UO:0000016	pat-21_CT_Stroke_Angio_e1a	pat-21_CT_Stroke_Angio_e1a	Zenodo	doi:10.5281/zenodo.1199641	https://doi.org/10.5281/zenodo.1199641	Ischaemia
pat-21	Computed Tomography imaging	Toshiba	512x512x1071	millimeter	UO	UO:0000016	0.5x0.5x0.3	millimeter	UO	UO:0000016	pat-21_CT_Stroke_Angio_e1b	pat-21_CT_Stroke_Angio_e1b	Zenodo	doi:10.5281/zenodo.1199641	https://doi.org/10.5281/zenodo.1199641	Ischaemia
pat-23	Computed Tomography imaging	Toshiba	512x512x1161	millimeter	UO	UO:0000016	0.5x0.5x0.3	millimeter	UO	UO:0000016	pat-23_CT_Stroke_Angio	pat-23_CT_Stroke_Angio	Zenodo	doi:10.5281/zenodo.1199641	https://doi.org/10.5281/zenodo.1199641	Haemorrhage
pat-23	Computed Tomography imaging	Toshiba	512x512x1161	millimeter	UO	UO:0000016	0.5x0.5x0.3	millimeter	UO	UO:0000016	pat-23_CT_Stroke_Angio_e1	pat-23_CT_Stroke_Angio_e1	Zenodo	doi:10.5281/zenodo.1199641	https://doi.org/10.5281/zenodo.1199641	Haemorrhage
pat-23	Computed Tomography imaging	Toshiba	512x512x2	millimeter	UO	UO:0000016	1.0x1.0x362.0	millimeter	UO	UO:0000016	pat-23_CT_Stroke_Angio_e1a	pat-23_CT_Stroke_Angio_e1a	Zenodo	doi:10.5281/zenodo.1199641	https://doi.org/10.5281/zenodo.1199641	Haemorrhage
pat-23	Computed Tomography imaging	Toshiba	512x512x1161	millimeter	UO	UO:0000016	0.5x0.5x0.3	millimeter	UO	UO:0000016	pat-23_CT_Stroke_Angio_e1b	pat-23_CT_Stroke_Angio_e1b	Zenodo	doi:10.5281/zenodo.1199641	https://doi.org/10.5281/zenodo.1199641	Haemorrhage
pat-23	Computed Tomography imaging	Toshiba	512x512x2	millimeter	UO	UO:0000016	1.0x1.0x362.0	millimeter	UO	UO:0000016	pat-23_CT_Stroke_Angio_e1c	pat-23_CT_Stroke_Angio_e1c	Zenodo	doi:10.5281/zenodo.1199641	https://doi.org/10.5281/zenodo.1199641	Haemorrhage
pat-23	Computed Tomography imaging	Toshiba	512x512x1161	millimeter	UO	UO:0000016	0.5x0.5x0.3	millimeter	UO	UO:0000016	pat-23_CT_Stroke_Angioa	pat-23_CT_Stroke_Angioa	Zenodo	doi:10.5281/zenodo.1199641	https://doi.org/10.5281/zenodo.1199641	Haemorrhage
pat-24	Computed Tomography imaging	Toshiba	512x512x226	millimeter	UO	UO:0000016	0.5x0.5x0.8	millimeter	UO	UO:0000016	pat-24_CT_Plain_Brain_Stroke_e1	pat-24_CT_Plain_Brain_Stroke_e1	Zenodo	doi:10.5281/zenodo.1199641	https://doi.org/10.5281/zenodo.1199641	Haemorrhage
pat-24	Computed Tomography imaging	Toshiba	512x512x37	millimeter	UO	UO:0000016	0.5x0.5x5.0	millimeter	UO	UO:0000016	pat-24_CT_Plain_Brain_Stroke_e1a	pat-24_CT_Plain_Brain_Stroke_e1a	Zenodo	doi:10.5281/zenodo.1199641	https://doi.org/10.5281/zenodo.1199641	Haemorrhage
pat-24	Computed Tomography imaging	Toshiba	512x512x2	millimeter	UO	UO:0000016	1.0x1.0x362.0	millimeter	UO	UO:0000016	pat-24_CT_Plain_Brain_Stroke_e1b	pat-24_CT_Plain_Brain_Stroke_e1b	Zenodo	doi:10.5281/zenodo.1199641	https://doi.org/10.5281/zenodo.1199641	Haemorrhage
pat-24	Computed Tomography imaging	Toshiba	512x512x1231	millimeter	UO	UO:0000016	0.5x0.5x0.3	millimeter	UO	UO:0000016	pat-24_CT_Stroke_Angio	pat-24_CT_Stroke_Angio	Zenodo	doi:10.5281/zenodo.1199641	https://doi.org/10.5281/zenodo.1199641	Haemorrhage
pat-24	Computed Tomography imaging	Toshiba	512x512x1231	millimeter	UO	UO:0000016	0.5x0.5x0.3	millimeter	UO	UO:0000016	pat-24_CT_Stroke_Angio_e1	pat-24_CT_Stroke_Angio_e1	Zenodo	doi:10.5281/zenodo.1199641	https://doi.org/10.5281/zenodo.1199641	Haemorrhage
pat-24	Computed Tomography imaging	Toshiba	512x512x124	millimeter	UO	UO:0000016	0.5x0.5x3.0	millimeter	UO	UO:0000016	pat-24_CT_Stroke_Angioa	pat-24_CT_Stroke_Angioa	Zenodo	doi:10.5281/zenodo.1199641	https://doi.org/10.5281/zenodo.1199641	Haemorrhage
pat-25	Computed Tomography imaging	Toshiba	512x512x194	millimeter	UO	UO:0000016	0.4x0.4x0.8	millimeter	UO	UO:0000016	pat-25_CT_Plain_Brain_Stroke	pat-25_CT_Plain_Brain_Stroke	Zenodo	doi:10.5281/zenodo.1199641	https://doi.org/10.5281/zenodo.1199641	Ischaemia
pat-25	Computed Tomography imaging	Toshiba	512x512x188	millimeter	UO	UO:0000016	0.4x0.4x0.8	millimeter	UO	UO:0000016	pat-25_CT_Plain_Brain_Stroke_e1	pat-25_CT_Plain_Brain_Stroke_e1	Zenodo	doi:10.5281/zenodo.1199641	https://doi.org/10.5281/zenodo.1199641	Ischaemia
pat-25	Computed Tomography imaging	Toshiba	512x512x31	millimeter	UO	UO:0000016	0.4x0.4x5.0	millimeter	UO	UO:0000016	pat-25_CT_Plain_Brain_Stroke_e1a	pat-25_CT_Plain_Brain_Stroke_e1a	Zenodo	doi:10.5281/zenodo.1199641	https://doi.org/10.5281/zenodo.1199641	Ischaemia
pat-25	Computed Tomography imaging	Toshiba	512x512x2	millimeter	UO	UO:0000016	1.0x1.0x362.0	millimeter	UO	UO:0000016	pat-25_CT_Plain_Brain_Stroke_e1b	pat-25_CT_Plain_Brain_Stroke_e1b	Zenodo	doi:10.5281/zenodo.1199641	https://doi.org/10.5281/zenodo.1199641	Ischaemia
pat-25	Computed Tomography imaging	Toshiba	512x512x188	millimeter	UO	UO:0000016	0.4x0.4x0.8	millimeter	UO	UO:0000016	pat-25_CT_Plain_Brain_Stroke_e1c	pat-25_CT_Plain_Brain_Stroke_e1c	Zenodo	doi:10.5281/zenodo.1199641	https://doi.org/10.5281/zenodo.1199641	Ischaemia
pat-25	Computed Tomography imaging	Toshiba	512x512x31	millimeter	UO	UO:0000016	0.4x0.4x5.0	millimeter	UO	UO:0000016	pat-25_CT_Plain_Brain_Stroke_e1d	pat-25_CT_Plain_Brain_Stroke_e1d	Zenodo	doi:10.5281/zenodo.1199641	https://doi.org/10.5281/zenodo.1199641	Ischaemia
pat-25	Computed Tomography imaging	Toshiba	512x512x2	millimeter	UO	UO:0000016	1.0x1.0x362.0	millimeter	UO	UO:0000016	pat-25_CT_Plain_Brain_Stroke_e1e	pat-25_CT_Plain_Brain_Stroke_e1e	Zenodo	doi:10.5281/zenodo.1199641	https://doi.org/10.5281/zenodo.1199641	Ischaemia
pat-25	Computed Tomography imaging	Toshiba	512x512x32	millimeter	UO	UO:0000016	0.4x0.4x5.0	millimeter	UO	UO:0000016	pat-25_CT_Plain_Brain_Stroke_e1f	pat-25_CT_Plain_Brain_Stroke_e1f	Zenodo	doi:10.5281/zenodo.1199641	https://doi.org/10.5281/zenodo.1199641	Ischaemia
pat-25	Computed Tomography imaging	Toshiba	512x512x2	millimeter	UO	UO:0000016	1.0x1.0x362.0	millimeter	UO	UO:0000016	pat-25_CT_Plain_Brain_Stroke_e1g	pat-25_CT_Plain_Brain_Stroke_e1g	Zenodo	doi:10.5281/zenodo.1199641	https://doi.org/10.5281/zenodo.1199641	Ischaemia
pat-25	Computed Tomography imaging	Toshiba	512x512x1021	millimeter	UO	UO:0000016	0.5x0.5x0.3	millimeter	UO	UO:0000016	pat-25_CT_Stroke_Angio	pat-25_CT_Stroke_Angio	Zenodo	doi:10.5281/zenodo.1199641	https://doi.org/10.5281/zenodo.1199641	Ischaemia
pat-25	Computed Tomography imaging	Toshiba	512x512x1021	millimeter	UO	UO:0000016	0.5x0.5x0.3	millimeter	UO	UO:0000016	pat-25_CT_Stroke_Angio_e1	pat-25_CT_Stroke_Angio_e1	Zenodo	doi:10.5281/zenodo.1199641	https://doi.org/10.5281/zenodo.1199641	Ischaemia
pat-25	Computed Tomography imaging	Toshiba	512x512x103	millimeter	UO	UO:0000016	0.5x0.5x3.0	millimeter	UO	UO:0000016	pat-25_CT_Stroke_Angio_e1a	pat-25_CT_Stroke_Angio_e1a	Zenodo	doi:10.5281/zenodo.1199641	https://doi.org/10.5281/zenodo.1199641	Ischaemia
pat-25	Computed Tomography imaging	Toshiba	512x512x1021	millimeter	UO	UO:0000016	0.5x0.5x0.3	millimeter	UO	UO:0000016	pat-25_CT_Stroke_Angio_e1b	pat-25_CT_Stroke_Angio_e1b	Zenodo	doi:10.5281/zenodo.1199641	https://doi.org/10.5281/zenodo.1199641	Ischaemia
pat-25	Computed Tomography imaging	Toshiba	512x512x103	millimeter	UO	UO:0000016	0.5x0.5x3.0	millimeter	UO	UO:0000016	pat-25_CT_Stroke_Angio_e1c	pat-25_CT_Stroke_Angio_e1c	Zenodo	doi:10.5281/zenodo.1199641	https://doi.org/10.5281/zenodo.1199641	Ischaemia
pat-25	Computed Tomography imaging	Toshiba	512x512x1021	millimeter	UO	UO:0000016	0.5x0.5x0.3	millimeter	UO	UO:0000016	pat-25_CT_Stroke_Angioa	pat-25_CT_Stroke_Angioa	Zenodo	doi:10.5281/zenodo.1199641	https://doi.org/10.5281/zenodo.1199641	Ischaemia
pat-26	Computed Tomography imaging	Toshiba	512x512x207	millimeter	UO	UO:0000016	0.5x0.5x0.8	millimeter	UO	UO:0000016	pat-26_CT_Plain_Brain_Stroke	pat-26_CT_Plain_Brain_Stroke	Zenodo	doi:10.5281/zenodo.1199641	https://doi.org/10.5281/zenodo.1199641	Ischaemia
pat-26	Computed Tomography imaging	Toshiba	512x626x207	millimeter	UO	UO:0000016	0.5x0.5x0.8	millimeter	UO	UO:0000016	pat-26_CT_Plain_Brain_Stroke_Tilt_1	pat-26_CT_Plain_Brain_Stroke_Tilt_1	Zenodo	doi:10.5281/zenodo.1199641	https://doi.org/10.5281/zenodo.1199641	Ischaemia
pat-26	Computed Tomography imaging	Toshiba	512x512x34	millimeter	UO	UO:0000016	0.5x0.5x4.7	millimeter	UO	UO:0000016	pat-26_CT_Plain_Brain_Stroke_e1	pat-26_CT_Plain_Brain_Stroke_e1	Zenodo	doi:10.5281/zenodo.1199641	https://doi.org/10.5281/zenodo.1199641	Ischaemia
pat-26	Computed Tomography imaging	Toshiba	512x626x34	millimeter	UO	UO:0000016	0.5x0.5x4.7	millimeter	UO	UO:0000016	pat-26_CT_Plain_Brain_Stroke_e1_Tilt_1	pat-26_CT_Plain_Brain_Stroke_e1_Tilt_1	Zenodo	doi:10.5281/zenodo.1199641	https://doi.org/10.5281/zenodo.1199641	Ischaemia
pat-26	Computed Tomography imaging	Toshiba	512x512x2	millimeter	UO	UO:0000016	1.0x1.0x362.0	millimeter	UO	UO:0000016	pat-26_CT_Plain_Brain_Stroke_e1a	pat-26_CT_Plain_Brain_Stroke_e1a	Zenodo	doi:10.5281/zenodo.1199641	https://doi.org/10.5281/zenodo.1199641	Ischaemia
pat-26	Computed Tomography imaging	Toshiba	512x512x34	millimeter	UO	UO:0000016	0.5x0.5x4.7	millimeter	UO	UO:0000016	pat-26_CT_Plain_Brain_Stroke_e1b	pat-26_CT_Plain_Brain_Stroke_e1b	Zenodo	doi:10.5281/zenodo.1199641	https://doi.org/10.5281/zenodo.1199641	Ischaemia
pat-26	Computed Tomography imaging	Toshiba	512x626x34	millimeter	UO	UO:0000016	0.5x0.5x4.7	millimeter	UO	UO:0000016	pat-26_CT_Plain_Brain_Stroke_e1b_Tilt_1	pat-26_CT_Plain_Brain_Stroke_e1b_Tilt_1	Zenodo	doi:10.5281/zenodo.1199641	https://doi.org/10.5281/zenodo.1199641	Ischaemia
pat-26	Computed Tomography imaging	Toshiba	512x512x2	millimeter	UO	UO:0000016	1.0x1.0x362.0	millimeter	UO	UO:0000016	pat-26_CT_Plain_Brain_Stroke_e1c	pat-26_CT_Plain_Brain_Stroke_e1c	Zenodo	doi:10.5281/zenodo.1199641	https://doi.org/10.5281/zenodo.1199641	Ischaemia
pat-26	Computed Tomography imaging	Toshiba	512x512x207	millimeter	UO	UO:0000016	0.5x0.5x0.8	millimeter	UO	UO:0000016	pat-26_CT_Plain_Brain_Strokea	pat-26_CT_Plain_Brain_Strokea	Zenodo	doi:10.5281/zenodo.1199641	https://doi.org/10.5281/zenodo.1199641	Ischaemia
pat-26	Computed Tomography imaging	Toshiba	512x626x207	millimeter	UO	UO:0000016	0.5x0.5x0.8	millimeter	UO	UO:0000016	pat-26_CT_Plain_Brain_Strokea_Tilt_1	pat-26_CT_Plain_Brain_Strokea_Tilt_1	Zenodo	doi:10.5281/zenodo.1199641	https://doi.org/10.5281/zenodo.1199641	Ischaemia
